# Supplementary material for: Large-scale characterization of sex pheromone communication systems in Drosophila
Source: Nat Commun. 2021 Jul 6;12:4165. doi: 10.1038/s41467-021-24395-z (PMC8260797; doi:10.1038/s41467-021-24395-z)
Supplement: Supplementary file 5 — Supplementary Data 1 [file 41467_2021_24395_MOESM5_ESM.xlsx]

## Sheet: Table S1
	no.	Spp. (Sequenced in this study or available from NCBI)	Food	NCBI taxonomy	Stock no. (NDSSC or Kyoto)	Reference
	1	Chymomyza pararufithorax	Mixed (normal+banana food)	Drosophilinae; Colocasiomyini; Chymomyza	20000-2650.00
	2	Chymomyza procnemis	Mixed	Drosophilinae; Colocasiomyini; Chymomyza; procnemis group	912401
	3	Drosophila acutilabella	Banana	Drosophilinae; Drosophilini; Drosophila; Drosophila; cardini group; cardini subgroup	15181-2171.02
	4	Drosophila affinis	Normal	Drosophilinae; Drosophilini; Drosophila; Sophophora; obscura group; affinis subgroup	14012‐0141.00
	5	Drosophila albomicans	Normal	Drosophilinae; Drosophilini; Drosophila; Drosophila; immigrans group; nasuta subgroup	15112-1751.00	Zhou Q et al., PLoS Biol, 2015
	6	Drosophila americana	Mixed	Drosophilinae; Drosophilini; Drosophila; Drosophila; virilis group	15010‐0951.00	Fonseca NA et al., Genome Biol Evol, 2013
	7	Drosophila ananassae	Normal	Drosophilinae; Drosophilini; Drosophila; Sophophora; melanogaster group; ananassae subgroup	14024‐0371.12	Drosophila 12 Genomes Consortium. et al., Nature, 2007
	8	Drosophila arawakana	Mixed	Drosophilinae; Drosophilini; Drosophila; Drosophila; cardini group; dunni subgroup	15182-2260.00
	9	Drosophila arizonae	Normal	Drosophilinae; Drosophilini; Drosophila; Drosophila; repleta group; mulleri subgroup; mojavensis species complex	15081‐1271.35	Sanchez-Flores A et al., G3, 2016
	10	Drosophila asahinai	Normal	Drosophilinae; Drosophilini; Drosophila; Sophophora; melanogaster group; montium subgroup	912504
	11	Drosophila auraria	Normal	Drosophilinae; Drosophilini; Drosophila; Sophophora; melanogaster group; montium subgroup	911201
	12	Drosophila azteca	Mixed	Drosophilinae; Drosophilini; Drosophila; Sophophora; obscura group; affinis subgroup	14012-0171.03
	13	Drosophila biarmipes	Mixed	Drosophilinae; Drosophilini; Drosophila; Sophophora; melanogaster group; suzukii subgroup	14023-0361.03
	14	Drosophila bifasciata	Mixed	Drosophilinae; Drosophilini; Drosophila; Sophophora; obscura group; obscura subgroup	14012-0181.02
	15	Drosophila bipectinata	Normal	Drosophilinae; Drosophilini; Drosophila; Sophophora; melanogaster group; ananassae subgroup	14024-0381.07	Mohanty S et al., Mol Genet Genomics, 2017
	16	Drosophila birchii	Mixed	Drosophilinae; Drosophilini; Drosophila; Sophophora; melanogaster group; montium subgroup; Drosophila serrata species complex	14028-0521.00
	17	Drosophila bromeliae	Mixed	Drosophilinae; Drosophilini; Drosophila; Drosophila; bromeliae group	15085‐1682.00
	18	Drosophila busckii	Mixed	Drosophilinae; Drosophilini; Drosophila; Dorsilopha	13000‐0081.00	Lowe TM et al., Nucleic Acids Res, 1997
	19	Drosophila buzzatii	Normal+berry	Drosophilinae; Drosophilini; Drosophila; Drosophila; repleta group; mulleri subgroup; buzzatii species complex	15081‐1291.02
	20	Drosophila dunni	Mixed+berry	Drosophilinae; Drosophilini; Drosophila; Drosophila; cardini group; dunni subgroup	1582‐2291.00
	21	Drosophila elegans	Normal	Drosophilinae; Drosophilini; Drosophila; Sophophora; melanogaster group; elegans subgroup	14027‐0461.03	Lowe TM et al., Nucleic Acids Res, 1997
	22	Drosophila emarginata	Normal	Drosophilinae; Drosophilini; Drosophila; Sophophora; saltans group; elliptica subgroup	14042-0841.09
	23	Drosophila equinoxialis	Mixed	Drosophilinae; Drosophilini; Drosophila; Sophophora; willistoni group; willistoni subgroup	14030-0741.00
	24	Drosophila erecta	Normal	Drosophilinae; Drosophilini; Drosophila; Sophophora; melanogaster group; melanogaster subgroup	14021‐0224.01	Drosophila 12 Genomes Consortium. et al., Nature, 2007
	25	Drosophila eugracilis	Mixed	Drosophilinae; Drosophilini; Drosophila; Sophophora; melanogaster group; eugracilis subgroup	14026‐0451.02	Lowe TM et al., Nucleic Acids Res, 1997
	26	Drosophila euronotus	Mixed	Drosophilinae; Drosophilini; Drosophila; Drosophila; melanica group	15030-1131.01
	27	Drosophila ficusphila	Mixed	Drosophilinae; Drosophilini; Drosophila; Sophophora; melanogaster group; ficusphila subgroup	14025‐0441.01	Lowe TM et al., Nucleic Acids Res, 1997
	28	Drosophila funebris	Mixed	Drosophilinae; Drosophilini; Drosophila; Drosophila; funebris group; funebris subgroup	15120‐1911.05
	29	Drosophila fuyamai	Normal	Drosophilinae; Drosophilini; Drosophila; Sophophora; melanogaster group; rhopaloa subgroup	14029-0011.01
	30	Drosophila gaucha	Normal	Drosophilinae; Drosophilini; Drosophila; Drosophila; mesophragmatica group	15070-1231.03
	31	Drosophila greeni	Mixed	Drosophilinae; Drosophilini; Drosophila; Sophophora; melanogaster group; montium subgroup	14028-0712.00
	32	Drosophila guanche	Mixed	Drosophilinae; Drosophilini; Drosophila; Sophophora; obscura group; obscura subgroup	14011-0095.00	Puerma E et al., Genome Biol Evol, 2018
	33	Drosophila hamatofila	Banana	Drosophilinae; Drosophilini; Drosophila; Drosophila; repleta group; mulleri subgroup	15081‐1301.05
	34	Drosophila hydei	Banana	Drosophilinae; Drosophilini; Drosophila; Drosophila; repleta group; hydei subgroup	15085‐1641.04	Zhao L et al., PLoS Genet, 2017
	35	Drosophila hypocausta	Mixed	Drosophilinae; Drosophilini; Drosophila; Drosophila; immigrans group; hypocausta subgroup	15115‐1871.04
	36	Drosophila imaii	Mixed	Drosophilinae; Drosophilini; Drosophila; Sophophora; obscura group; obscura subgroup	913801
	37	Drosophila immigrans	Banana	Drosophilinae; Drosophilini; Drosophila; Drosophila; immigrans group; immigrans subgroup	15111‐1731.10
	38	Drosophila kikkawai	Normal	Drosophilinae; Drosophilini; Drosophila; Sophophora; melanogaster group; montium subgroup	14028-0561.08	Lowe TM et al., Nucleic Acids Res, 1997
	39	Drosophila lacteicornis	Mixed	Drosophilinae; Drosophilini; Drosophila; Sophophora; melanogaster group; montium subgroup	14028-0571.00
	40	Drosophila littoralis	Mixed	Drosophilinae; Drosophilini; Drosophila; Drosophila; virilis group	15010-1001.03
	41	Drosophila lummei	Mixed	Drosophilinae; Drosophilini; Drosophila; Drosophila; virilis group	15010-1011.09
	42	Drosophila macrospina	Mixed	Drosophilinae; Drosophilini; Drosophila; Drosophila; funebris group; macrospina subgroup	15120‐1931.00
	43	Drosophila malerkotliana	Normal	Drosophilinae; Drosophilini; Drosophila; Sophophora; melanogaster group; ananassae subgroup; bipectinata species complex	14024‐0391.00
	44	Drosophila mauritiana	Normal	Drosophilinae; Drosophilini; Drosophila; Sophophora; melanogaster group; melanogaster subgroup	14021‐0241.150	Garrigan D et al., Presgraves Genome Diversity and Divergence in Drosophila mauritiana : Multiple Signatures of Faster X Evolution
	45	Drosophila melanica	Mixed	Drosophilinae; Drosophilini; Drosophila; Drosophila; melanica group	15030‐1141.03
	46	Drosophila melanogaster	Normal	Drosophilinae; Drosophilini; Drosophila; Sophophora; melanogaster group; melanogaster subgroup	Hansson's lab	Adams MD et al., Science, 2000
	47	Drosophila mercatorum	Normal	Drosophilinae; Drosophilini; Drosophila; Drosophila; repleta group; mercatorum subgroup	15082‐1521.00
	48	Drosophila mettleri	Mixed	Drosophilinae; Drosophilini; Drosophila; Drosophila; repleta group; mulleri subgroup	15081‐1502.00
	49	Drosophila micromelanica	Mixed	Drosophilinae; Drosophilini; Drosophila; Drosophila; melanica group	15030-1151.01
	50	Drosophila moj.baja	Normal	Drosophilinae; Drosophilini; Drosophila; Drosophila; repleta group; mulleri subgroup; mojavensis species complex	15081‐1351.04	Allan CW and Matzkin LM, Bmc Genomics, 2019
	51	Drosophila moj.mojavensis	Normal	Drosophilinae; Drosophilini; Drosophila; Drosophila; repleta group; mulleri subgroup; mojavensis species complex	15081‐1352.47	Allan CW and Matzkin LM, Bmc Genomics, 2019
	52	Drosophila moj.sonorensis	Normal	Drosophilinae; Drosophilini; Drosophila; Drosophila; repleta group; mulleri subgroup; mojavensis species complex	15081‐1351.01	Allan CW and Matzkin LM, Bmc Genomics, 2019
	53	Drosophila moj.wrigleyi	Normal	Drosophilinae; Drosophilini; Drosophila; Drosophila; repleta group; mulleri subgroup; mojavensis species complex	15081‐1352.22	Drosophila 12 Genomes Consortium. et al., Nature, 2007
	54	Drosophila montana	Normal	Drosophilinae; Drosophilini; Drosophila; Drosophila; virilis group	15010-1021.16	Parker DJ et al.. Inter and Intraspecific Genomic Divergence in Drosophila montana Shows Evidence for Cold Adaptation
	55	Drosophila mulleri	Mixed	Drosophilinae; Drosophilini; Drosophila; Drosophila; repleta group; mulleri subgroup; mulleri species complex	15081‐1371.01
	56	Drosophila nannoptera	Mixed+berry	Drosophilinae; Drosophilini; Drosophila; Drosophila; nannoptera group	15090‐1692.00	Christopher Ellison, Doris Bachtrog Recurrent gene co-amplification on Drosophila X and Y chromosomes
	57	Drosophila nasuta	Normal	Drosophilinae; Drosophilini; Drosophila; Drosophila; immigrans group; nasuta subgroup	15112‐178.01	Mohanty S et al., Mol Genet Genomics, 2017
	58	Drosophila navojoa	Normal	Drosophilinae; Drosophilini; Drosophila; Drosophila; repleta group; mulleri subgroup; mojavensis species complex	15081‐1374.02	Vanderlinde T et al., J Hered, 2019
	59	Drosophila nebulosa	Normal+tissue	Drosophilinae; Drosophilini; Drosophila; Sophophora; willistoni group; bocainensis subgroup	14030‐0761.00
	60	Drosophila neocordata	Mixed	Drosophilinae; Drosophilini; Drosophila; Sophophora; saltans group; cordata subgroup	15181-2171.02
	61	Drosophila ornatifrons	Normal	Drosophilinae; Drosophilini; Drosophila; Drosophila; guarani group; guarani subgroup	E-22301	Ellison C, Bachtrog D. Recurrent gene co-amplification on Drosophila X and Y chromosomes
	62	Drosophila pallidipennis	Normal	Drosophilinae; Drosophilini; Drosophila; Drosophila; pallidipenis group	14012-0171.03 / 14041‐0831.00	Ellison C, Bachtrog D. Recurrent gene co-amplification on Drosophila X and Y chromosomes
	63	Drosophila palustris	Normal	Drosophilinae; Drosophilini; Drosophila; Drosophila; quinaria group	15130-2001.00 / 14011‐0121.00
	64	Drosophila paramelanica	Mixed	Drosophilinae; Drosophilini; Drosophila; Drosophila; melanica group	15030-1161.03
	65	Drosophila paulistorum	Normal	Drosophilinae; Drosophilini; Drosophila; Sophophora; willistoni group; willistoni subgroup	14030-0771.00
	66	Drosophila persimilis	Normal	Drosophilinae; Drosophilini; Drosophila; Sophophora; obscura group; pseudoobscura subgroup	14028-0712.00	Drosophila 12 Genomes Consortium. et al., Nature, 2007
	67	Drosophila polychaeta	Mixed	Drosophilinae; Drosophilini; Drosophila; Drosophila; polychaeta group	15030-1151.01
	68	Drosophila pseudoobscura	Mixed	Drosophilinae; Drosophilini; Drosophila; Sophophora; obscura group; pseudoobscura subgroup	15030-1161.03	Richards S et al., Genome Res, 2005
	69	Drosophila pseudotalamancana	Normal	Drosophilinae; Drosophilini; Drosophila; Drosophila; annulimana group	14030-0771.00 / 14011-0111.01	Ellison C, Bachtrog D. Recurrent gene co-amplification on Drosophila X and Y chromosomes
	70	Drosophila putrida	Mixed	Drosophilinae; Drosophilini; Drosophila; Drosophila; testacea group	15081-1401.00 / 15100‐1711.01
	71	Drosophila quinaria	Mixed	Drosophilinae; Drosophilini; Drosophila; Drosophila; quinaria group	920501
	72	Drosophila repleta	Mixed	Drosophilinae; Drosophilini; Drosophila; Drosophila; repleta group; repleta subgroup	15111-1741.00 / 15040‐1191.00
	73	Drosophila repletoides	Mixed	Drosophilinae; Drosophilini; Drosophila; Drosophila; tumiditarsus group	E-17001	Ellison C, Bachtrog D. Recurrent gene co-amplification on Drosophila X and Y chromosomes
	74	Drosophila robusta	Mixed	Drosophilinae; Drosophilini; Drosophila; Drosophila; robusta group; robusta subgroup	15112-1811.04 / E-20501	Ellison C, Bachtrog D. Recurrent gene co-amplification on Drosophila X and Y chromosomes
	75	Drosophila rufa	Mixed	Drosophilinae; Drosophilini; Drosophila; Sophophora; melanogaster group; montium subgroup	914805
	76	Drosophila saltans	Mixed+berry	Drosophilinae; Drosophilini; Drosophila; Sophophora; saltans group; saltans subgroup	14028-0571.00 / 15250‐2451.01	Ellison C, Bachtrog D. Recurrent gene co-amplification on Drosophila X and Y chromosomes
	77	Drosophila santomea	Mixed	Drosophilinae; Drosophilini; Drosophila; Sophophora; melanogaster group; melanogaster subgroup	14021-0271.00 / 15020‐1111.05
	78	Drosophila sechellia	Normal+Noni Juice	Drosophilinae; Drosophilini; Drosophila; Sophophora; melanogaster group; melanogaster subgroup	14021‐0248.07	Drosophila 12 Genomes Consortium. et al., Nature, 2007
	79	Drosophila serrata	Normal	Drosophilinae; Drosophilini; Drosophila; Sophophora; melanogaster group; montium subgroup; Drosophila serrata species complex	14028-0681.00	Allen SL et al., G3, 2017
	80	Drosophila simulans	Normal	Drosophilinae; Drosophilini; Drosophila; Sophophora; melanogaster group; melanogaster subgroup	14021‐0251.01	Hu TT et al., Genome Res, 2013
	81	Drosophila stalkeri	Normal	Drosophilinae; Drosophilini; Drosophila; Drosophila; repleta group; mulleri subgroup; stalkeri species complex	15081-1451.00
	82	Drosophila sternopleuralis	Normal	Drosophilinae; Drosophilini; Drosophila; Drosophila; histrio group	917001
	83	Drosophila sturtevanti	Normal	Drosophilinae; Drosophilini; Drosophila; Sophophora; saltans group; sturtevanti subgroup	14043‐0871.01
	84	Drosophila subobscura	Normal+berry	Drosophilinae; Drosophilini; Drosophila; Sophophora; obscura group; obscura subgroup	14030-0791.00	Karageorgiou C et al., BMC Genomics, 2019
	85	Drosophila sucinea	Normal	Drosophilinae; Drosophilini; Drosophila; Sophophora; willistoni group; bocainensis subgroup	14030-0791.00
	86	Drosophila sulfurigaster	Mixed	Drosophilinae; Drosophilini; Drosophila; Drosophila; immigrans group; nasuta subgroup	15112-1811.04
	87	Drosophila suzukii	Normal+berry	Drosophilinae; Drosophilini; Drosophila; Sophophora; melanogaster group; suzukii subgroup	14029-0011.01 / 14011‐0131.04	Chiu JC et al.,. Genome of Drosophila suzukii, the Spotted Wing Drosophila
	88	Drosophila takahashii	Normal+berry	Drosophilinae; Drosophilini; Drosophila; Sophophora; melanogaster group; takahashii subgroup	14023-0361.03	Richards S et al., The modENCODE Consortium, Identification of Functional Elements and Regulatory Circuits by Drosophila modENCODE
	89	Drosophila testacea	Mixed	Drosophilinae; Drosophilini; Drosophila; Drosophila; testacea group	20000-2640.00
	90	Drosophila triauraria	Mixed	Drosophilinae; Drosophilini; Drosophila; Sophophora; melanogaster group; montium subgroup	14028-0651.00 / 14023‐0311.01
	91	Drosophila tripunctata	Mixed	Drosophilinae; Drosophilini; Drosophila; Drosophila; tripunctata group; tripunctata subgroup IV	15220-2401.00 (Ethanol) / 14022‐0311.00
	92	Drosophila tsacasi	Mixed	Drosophilinae; Drosophilini; Drosophila; Sophophora; melanogaster group; montium subgroup	14028-0701.00 / 15150‐2101.00
	93	Drosophila virilis	Normal	Drosophilinae; Drosophilini; Drosophila; Drosophila; virilis group	15010‐1051.00	Drosophila 12 Genomes Consortium. et al., Nature, 2007
	94	Drosophila wheeleri	Mixed	Drosophilinae; Drosophilini; Drosophila; Drosophila; repleta group; mulleri subgroup; mulleri species complex	15081-1501.02 (Ethanol)
	95	Drosophila willistoni	Normal+berry	Drosophilinae; Drosophilini; Drosophila; Sophophora; willistoni group; willistoni subgroup	14030‐0811.24	Drosophila 12 Genomes Consortium. et al., Nature, 2007
	96	Drosophila yakuba	Normal	Drosophilinae; Drosophilini; Drosophila; Sophophora; melanogaster group; melanogaster subgroup	14021‐0261.40	Drosophila 12 Genomes Consortium. et al., Nature, 2007
	97	Scaptodrosophila latifasciaeformis	Normal	Drosophilinae; Colocasiomyini; Scaptodrosophila; latifasciaeformis group	11030-0061.01
	98	Scaptodrosophila lebanonensis	Mixed	Drosophilinae; Colocasiomyini; Scaptodrosophila; victoria group	11010-0011.00	Raw genomic sequencing data from 16 Drosophila species
	99	Zaprionus indianus	Mixed	Drosophilinae; Drosophilini; Zaprionus; Zaprionus; armatus group; vittiger subgroup	50001-1031.00
