# Supplementary material for: Large-scale characterization of sex pheromone communication systems in Drosophila
Source: Nat Commun. 2021 Jul 6;12:4165. doi: 10.1038/s41467-021-24395-z (PMC8260797; doi:10.1038/s41467-021-24395-z)
Supplement: Supplementary file 6 — Supplementary Data 2 [file 41467_2021_24395_MOESM6_ESM.xlsx]

## Sheet: All species
	Male Chemical Profiles
	ChemicalID	Chemical name, if present	lambda	logL	logL0	P	K	P	BM_sig2.single	BM_a.single	BM_var.single	BM_logL1	AbouheifCmean	AbouheifCmeanP	FDR_lambda	FDR_K	FDR_Abcmean
	1		0.214447	-96.9148	-97.9677	0.14674	0.132677	0.0870871	20.1655	0.318598	8.2151	-135.477	0.0889022	0.098	0.218967	0.139146	0.125927
	2		0.00500244	-110.605	-110.606	0.96578	0.142546	0.041041	20.6192	-0.173784	8.58889	-136.578	0.0783439	0.123	1	0.0753939	0.154061
	3		0.294139	-97.9789	-99.4507	0.0862213	0.158931	0.019019	14.5571	-0.152903	4.28099	-119.345	0.131456	0.034	0.13707	0.0424929	0.0517301
	4		0.325636	-113.092	-114.448	0.0995841	0.164218	0.00900901	19.1207	-0.246854	7.38591	-132.843	0.195097	0.008	0.157305	0.0251038	0.014806
	5		0.481327	-116.69	-125.133	3.96826e-05	0.169962	0.00900901	22.2375	-0.141756	9.99003	-140.318	0.317379	0.001	0.000182246	0.0251038	0.0026383
	6		0.265787	-104.63	-106.497	0.0533384	0.126456	0.11011	27.6723	0.381422	15.4698	-151.141	0.123311	0.049	0.092503	0.165499	0.0698391
	7		6.6107e-05	-126.298	-126.298	1	0.194414	0.00700701	23.4381	0.354151	11.0979	-142.921	0.0812596	0.124	1	0.0222787	0.154533
	8		0.660688	-108.296	-112.835	0.00258569	0.184672	0.004004	16.2932	0.0993789	5.36297	-124.922	0.197707	0.005	0.00698953	0.0152768	0.00992
	9		0.392113	-110.273	-112.211	0.048973	0.192879	0.001001	18.8638	0.334835	7.18878	-132.174	0.188315	0.005	0.0878755	0.00689578	0.00992
	10		6.6107e-05	-103.089	-103.088	1	0.112184	0.261261	21.7448	-0.160468	9.55223	-139.209	0.0565822	0.227	1	0.32849	0.249097
	11		0.162345	-116.175	-116.255	0.687671	0.121747	0.139139	29.2907	-0.21704	17.3322	-153.955	0.112317	0.053	0.888241	0.193857	0.0738427
	12		0.264271	-115.956	-117.116	0.127686	0.140296	0.037037	23.3655	-0.0144484	11.0292	-142.767	0.0875801	0.104	0.19547	0.071203	0.132267
	13		0.381966	-106.107	-108.727	0.0220627	0.185177	0.004004	16.916	-0.351099	5.78081	-126.779	0.146899	0.027	0.0437724	0.0152768	0.0437647
	14		0.223305	-111.251	-112.981	0.0628573	0.16822	0.018018	17.9431	-0.0938185	6.50414	-129.697	0.15171	0.026	0.105328	0.0406224	0.0429867
	15		0.45692	-97.9767	-102.55	0.00249247	0.171497	0.014014	15.4904	-0.250122	4.84755	-122.421	0.194343	0.001	0.00694531	0.0347548	0.0026383
	16		0.792804	-96.0679	-109.347	2.55652e-07	0.306355	0.002002	13.4948	-0.584253	3.67896	-115.594	0.358272	0.001	1.9813e-06	0.0101326	0.0026383
	17		0.118255	-119.491	-121.489	0.0455779	0.0496148	0.987988	70.7096	-0.148887	101.005	-197.58	0.0616578	0.19	0.082506	0.98999	0.21516
	18		0.264022	-109.389	-109.971	0.280556	0.139786	0.0630631	21.0057	-0.164805	8.91389	-137.497	0.111848	0.069	0.397587	0.110919	0.092
	19		0.0465149	-111.026	-111.426	0.371078	0.107534	0.293293	27.143	-0.141229	14.8837	-150.185	-0.0380795	0.705	0.502882	0.358309	0.719506
	20		0.183298	-120.957	-124.134	0.0117108	0.115187	0.178178	31.138	-0.0890544	19.5874	-156.982	0.0970134	0.082	0.0271428	0.241466	0.107598
	21		0.651958	-110.568	-118.743	5.26841e-05	0.17165	0.00500501	19.9463	-0.123666	8.03748	-134.936	0.269471	0.001	0.000221452	0.017989	0.0026383
	22		0.0678126	-107.629	-108.088	0.337998	0.0630762	0.971972	41.9279	0.0202065	35.5141	-171.709	0.0245319	0.368	0.462128	0.983874	0.393379
	23		0.164265	-104.011	-106.558	0.0240175	0.0892468	0.628629	28.4658	-0.0705814	16.3698	-152.541	0.0663555	0.172	0.0472725	0.666239	0.203124
	24		0.587241	-114.647	-123.002	4.35841e-05	0.188721	0.013013	26.8582	-0.575188	14.5729	-149.663	0.316716	0.001	0.000193015	0.0329309	0.0026383
	25		0.723857	-118.389	-128.685	5.68602e-06	0.221708	0.002002	18.9901	-0.196952	7.28534	-132.504	0.377655	0.001	3.43935e-05	0.0101326	0.0026383
	26		0.69281	-123.559	-128.622	0.00146109	0.198091	0.003003	21.3096	-0.150759	9.1737	-138.208	0.312444	0.001	0.00436567	0.0130657	0.0026383
	27		0.999934	-105.658	-129.217	6.68294e-12	0.358255	0.001001	11.0398	-0.0389732	2.46218	-105.655	0.432707	0.001	1.5067e-10	0.00689578	0.0026383
	28		0.827951	-116.696	-127.606	2.99261e-06	0.271175	0.001001	15.5183	-0.215557	4.86503	-122.51	0.429921	0.001	1.95307e-05	0.00689578	0.0026383
	29		0.974437	-112.451	-131.338	7.94806e-10	0.322875	0.001001	13.1952	-0.0599717	3.51746	-114.483	0.391877	0.001	1.03743e-08	0.00689578	0.0026383
	30		0.610891	-117.029	-127.178	6.62807e-06	0.179564	0.001001	25.4849	-0.309101	13.1208	-147.065	0.421298	0.001	3.8227e-05	0.00689578	0.0026383
	31		0.829095	-104.07	-126.962	1.32032e-11	0.238161	0.003003	16.5756	-0.111281	5.55052	-125.772	0.551142	0.001	2.72866e-10	0.0130657	0.0026383
	32		0.998347	-102.375	-137.097	7.86321e-17	0.456704	0.001001	10.3457	-0.055682	2.16228	-102.44	0.523218	0.001	3.90015e-15	0.00689578	0.0026383
	33		0.532746	-117.9	-120.534	0.0217197	0.196111	0.001001	24.1597	0.592054	11.7917	-144.422	0.254187	0.001	0.0434393	0.00689578	0.0026383
	34		0.400379	-112.072	-111.697	1	0.223054	0.001001	14.8495	0.416659	4.45468	-120.329	0.276035	0.001	1	0.00689578	0.0026383
	35		0.384737	-114.866	-117.521	0.0211981	0.169394	0.00900901	20.2822	0.272302	8.31045	-135.762	0.323289	0.001	0.042741	0.0251038	0.0026383
	36		0.576875	-108.087	-108.023	1	0.168842	0.00800801	15.7166	-0.142106	4.99014	-123.138	0.204796	0.003	1	0.0242193	0.00646957
	37		0.668671	-114.167	-120.124	0.000557207	0.186801	0.004004	18.4901	0.149848	6.90678	-131.183	0.271216	0.001	0.00177163	0.0152768	0.0026383
	38		0.545478	-99.6312	-101.993	0.0297337	0.151898	0.029029	16.7267	0.231182	5.65217	-126.222	0.321875	0.001	0.0576091	0.0599933	0.0026383
	39		0.0839776	-111.984	-112.494	0.312849	0.121027	0.119119	28.2014	-0.267192	16.0671	-152.079	0.095247	0.086	0.433444	0.176895	0.111083
	40		6.6107e-05	-107.869	-107.868	1	0.105769	0.325325	25.7935	0.165218	13.4404	-147.661	0.11598	0.055	1	0.391654	0.0757778
	41		6.6107e-05	-113.271	-113.271	1	0.110429	0.273273	26.5722	0.0201178	14.2643	-149.133	0.03881	0.256	1	0.340562	0.279683
	42		7.10575e-05	-109.567	-109.566	1	0.149469	0.016016	18.4422	-0.112304	6.871	-131.055	0.175248	0.008	1	0.0389409	0.014806
	43		0.296411	-118.205	-119.952	0.0616148	0.201142	0.018018	19.819	-0.365905	7.93524	-134.619	0.111877	0.063	0.105328	0.0406224	0.0844541
	44		0.375622	-93.1989	-101.22	6.19517e-05	0.162614	0.035035	15.3434	-0.0533587	4.75598	-121.949	0.300253	0.001	0.000251869	0.0695095	0.0026383
	45		0.253503	-123.21	-126.727	0.00799338	0.0954399	0.531532	41.4082	0.0908723	34.6392	-171.092	0.195571	0.002	0.0192462	0.585866	0.00476923
	46		0.0465987	-126.538	-126.688	0.583064	0.135268	0.0880881	29.4531	-0.0540302	17.525	-154.228	0.0645212	0.171	0.757067	0.139146	0.202909
	47		0.0471709	-125.084	-125.286	0.524698	0.089825	0.614615	43.1746	-0.294856	37.6575	-173.16	-0.0381376	0.688	0.695857	0.659846	0.705058
	48		0.41498	-120.821	-124.229	0.00903406	0.152785	0.022022	26.2482	0.204708	13.9185	-148.526	0.223408	0.003	0.0211363	0.0479076	0.00646957
	49		0.397387	-122.227	-130.125	7.05926e-05	0.219283	0.018018	19.7683	-0.118706	7.89462	-134.492	0.480305	0.001	0.000277888	0.0406224	0.0026383
	50		6.6107e-05	-77.9657	-77.9641	1	0.120099	0.191191	12.1647	0.0885375	2.9895	-110.458	0.00413995	0.459	1	0.2563	0.480304
	51		0.243545	-108.153	-107.929	1	0.120159	0.21021	24.265	0.221968	11.8948	-144.637	0.139461	0.031	1	0.278619	0.0489682
	52		0.587295	-118.956	-127.026	5.88434e-05	0.310678	0.001001	21.6128	0.841421	9.43659	-138.907	0.314767	0.001	0.000243219	0.00689578	0.0026383
	53		6.6107e-05	-126.143	-126.142	1	0.135371	0.0500501	32.181	-0.299582	20.9215	-158.613	0.125262	0.041	1	0.0906016	0.0605238
	54		0.954512	-117.381	-141.189	5.1868e-12	0.450264	0.001001	16.5918	-0.698472	5.56139	-125.821	0.320997	0.001	1.28633e-10	0.00689578	0.0026383
	55		0.799932	-109.939	-121.508	1.50876e-06	0.228976	0.00800801	16.8749	-0.35451	5.75275	-126.658	0.28931	0.001	1.03937e-05	0.0242193	0.0026383
	56		0.30242	-111.56	-114.484	0.0155945	0.163472	0.015015	20.4752	0.305431	8.46935	-136.231	0.152956	0.021	0.0339248	0.0368686	0.034953
	57		0.314655	-94.616	-97.7568	0.0122004	0.112226	0.369369	19.5857	0.00447403	7.74946	-134.032	0.274723	0.001	0.0277587	0.431229	0.0026383
	58		0.26228	-137.837	-138.493	0.252061	0.177334	0.116116	29.3189	-0.456679	17.3656	-154.002	0.122009	0.047	0.361336	0.173475	0.0677674
	59		0.470535	-112.577	-118.559	0.000542389	0.156006	0.0870871	34.1648	-0.709316	23.5805	-161.574	0.257829	0.003	0.00174692	0.139146	0.00646957
	60		0.331132	-108.3	-110.636	0.0306756	0.178666	0.039039	16.557	-0.299186	5.53809	-125.717	0.135799	0.033	0.0589732	0.0727946	0.0508323
	61		0.872333	-112.988	-122.416	1.40911e-05	0.247771	0.001001	15.1419	-0.19206	4.63186	-121.294	0.381388	0.001	7.28043e-05	0.00689578	0.0026383
	62		0.302849	-127.837	-128.988	0.12909	0.169854	0.01001	26.5169	0.283449	14.205	-149.03	0.204809	0.003	0.196406	0.02728	0.00646957
	63		0.709991	-114.082	-126.028	1.01841e-06	0.176233	0.038038	20.0667	-0.168913	8.13481	-135.233	0.299013	0.001	7.42842e-06	0.0720109	0.0026383
	64	1-Pentadecene	0.299536	-106.759	-109.835	0.0131282	0.16172	0.035035	18.6001	0.207068	6.98914	-131.477	0.23246	0.001	0.0290696	0.0695095	0.0026383
	65		0.644107	-106.333	-110.32	0.00474642	0.188066	0.003003	18.6375	0.397103	7.01732	-131.576	0.190818	0.004	0.01189	0.0130657	0.00819835
	66		0.796531	-105.541	-121.267	2.0432e-08	0.32439	0.002002	14.6056	-0.534928	4.30956	-119.509	0.355796	0.001	2.02686e-07	0.0101326	0.0026383
	67		0.367985	-101.149	-114.88	1.6029e-07	0.173828	0.004004	18.8829	-0.266921	7.20335	-132.224	0.317616	0.001	1.32507e-06	0.0152768	0.0026383
	68		6.6107e-05	-130.529	-130.529	1	0.189948	0.107107	23.6079	-0.430741	11.2592	-143.278	0.035937	0.212	1	0.162961	0.234714
	69		0.298615	-116.904	-117.631	0.228048	0.161141	0.0730731	20.9675	0.22274	8.88158	-137.407	0.134863	0.028	0.330736	0.122447	0.0450909
	70		0.843679	-120.546	-127.174	0.000271584	0.23508	0.001001	17.4079	-0.184166	6.12191	-128.198	0.225521	0.002	0.00094863	0.00689578	0.00476923
	71		0.271082	-116.713	-120.209	0.00818374	0.116231	0.152152	30.235	0.0427278	18.4678	-155.525	0.240686	0.001	0.0195151	0.209632	0.0026383
	72		0.730174	-112.127	-123.351	2.15834e-06	0.169947	0.00800801	22.8984	0.222827	10.5927	-141.768	0.48276	0.001	1.44667e-05	0.0242193	0.0026383
	73		0.610065	-110.327	-122.078	1.24798e-06	0.157987	0.026026	24.8316	-0.204644	12.4567	-145.78	0.415829	0.001	8.84281e-06	0.0551663	0.0026383
	74	rac-2-Pentadecyl acetate	0.190063	-120.526	-123.643	0.0125293	0.16862	0.022022	23.2274	-0.26325	10.8993	-142.474	0.103648	0.058	0.0282479	0.0479076	0.0781739
	75		0.653494	-123.03	-136.364	2.41613e-07	0.244518	0.002002	19.0279	-0.0796333	7.31432	-132.602	0.355704	0.001	1.9329e-06	0.0101326	0.0026383
	76		0.606949	-118.997	-127.752	2.85795e-05	0.176325	0.011011	22.0288	-0.0250327	9.80336	-139.851	0.317905	0.001	0.000137292	0.0293627	0.0026383
	77	2-Tridecanone	6.24319e-05	-119.99	-119.99	1	0.159345	0.00900901	25.194	0.430926	12.8229	-146.497	0.133799	0.036	1	0.0251038	0.0541091
	78		0.234936	-113.695	-115.821	0.0391768	0.146654	0.04004	23.5622	0.24916	11.2157	-143.182	0.170529	0.014	0.0736048	0.074104	0.0244507
	79	Methyl myristoleate	0.711318	-108.525	-124.956	9.89379e-09	0.233122	0.001001	17.5821	-0.274643	6.24508	-128.691	0.435931	0.001	1.02236e-07	0.00689578	0.0026383
	80		0.744239	-90.6224	-107.108	9.34821e-09	0.230967	0.004004	12.4516	0.0691871	3.13217	-111.611	0.392743	0.001	1.00798e-07	0.0152768	0.0026383
	81		0.411519	-120.872	-125.324	0.00284539	0.189981	0.004004	24.5462	0.389824	12.1721	-145.208	0.264904	0.001	0.00758771	0.0152768	0.0026383
	82		6.6107e-05	-126.573	-126.572	1	0.177046	0.036036	22.7688	0.282267	10.4731	-141.487	0.0069213	0.445	1	0.0698198	0.467627
	83		0.39661	-125.751	-128.605	0.0168878	0.2026	0.001001	24.5703	0.387404	12.1959	-145.256	0.184689	0.004	0.0361049	0.00689578	0.00819835
	84		6.14993e-05	-124.642	-124.642	1	0.18824	0.029029	21.3144	0.231516	9.17784	-138.219	0.0451415	0.198	1	0.0599933	0.22219
	85		6.6107e-05	-124.155	-124.155	1	0.140501	0.035035	29.1462	0.314078	17.1616	-153.71	0.0980134	0.084	1	0.0695095	0.109068
	86		0.503163	-107.022	-111.662	0.00231749	0.171944	0.017017	17.887	-0.208369	6.4635	-129.541	0.24572	0.001	0.00660617	0.0398134	0.0026383
	87	(E)-ß-Farnesene	0.82781	-109.911	-126.817	6.07062e-09	0.226393	0.004004	16.1816	0.157097	5.28981	-124.582	0.384659	0.001	6.84325e-08	0.0152768	0.0026383
	88		7.35539e-05	-114.536	-114.536	1	0.12968	0.0910911	27.5668	0.308064	15.3521	-150.952	0.0650546	0.166	1	0.142079	0.198879
	89		0.24474	-120.21	-122.933	0.0196244	0.105512	0.332332	34.5789	0.127433	24.1554	-162.17	0.204571	0.004	0.0405572	0.396242	0.00819835
	90	rac-2-Tridecyl acetate	0.132421	-120.501	-121.198	0.237442	0.118599	0.139139	33.2169	0.273937	22.2901	-160.181	0.108459	0.056	0.342358	0.193857	0.0767293
	91		0.169866	-114.208	-116.308	0.0404504	0.129208	0.0880881	24.6603	0.090124	12.2854	-145.437	0.0802633	0.132	0.0754262	0.139146	0.162059
	92	All-trans-Geranylgeraniol	0.0688347	-111.428	-112.055	0.262878	0.14723	0.0760761	18.5542	-0.0905699	6.9547	-131.354	0.0704495	0.164	0.374676	0.126623	0.197437
	93		5.84128e-05	-105.399	-105.398	1	0.101823	0.406406	25.0918	-0.0803594	12.7191	-146.296	0.142686	0.02	1	0.461356	0.0337415
	94	Palmityl acetate	0.507311	-118.496	-124.057	0.000853303	0.175461	0.00500501	23.7067	0.349206	11.3537	-143.485	0.313585	0.001	0.00267872	0.017989	0.0026383
	95		6.6107e-05	-100.266	-100.265	1	0.0938564	0.588589	23.7644	0.000863331	11.409	-143.605	0.0910168	0.076	1	0.637423	0.100255
	96		0.131552	-112.557	-113.102	0.296498	0.101608	0.471471	27.0861	-0.115928	14.8214	-150.081	0.00730064	0.435	0.417793	0.521986	0.459064
	97		0.479046	-122.069	-123.804	0.0624403	0.222312	0.00600601	20.7275	-0.475208	8.67938	-136.837	0.185502	0.004	0.105328	0.0206874	0.00819835
	98		0.266991	-120.451	-121.992	0.0791253	0.119434	0.23023	31.599	-0.103514	20.1716	-157.71	0.208797	0.004	0.129099	0.298938	0.00819835
	99	(Z)-10-Heneicosene	0.565786	-112.069	-121.636	1.21925e-05	0.205166	0.002002	17.2115	0.082404	5.98458	-127.636	0.364461	0.001	6.43351e-05	0.0101326	0.0026383
	100		0.356778	-110.471	-114.37	0.00522944	0.178849	0.00700701	18.6745	-0.194208	7.04521	-131.674	0.247041	0.001	0.012969	0.0222787	0.0026383
	101		6.6107e-05	-114.418	-114.417	1	0.116152	0.211211	25.8165	-0.0913846	13.4645	-147.705	0.13006	0.035	1	0.278619	0.0529268
	102		6.6107e-05	-112.221	-112.22	1	0.139863	0.223223	21.5301	-0.172714	9.36459	-138.718	0.0177402	0.301	1	0.291365	0.324557
	103		0.445088	-109.28	-120.163	3.08169e-06	0.143893	0.038038	26.3615	-0.271614	14.039	-148.739	0.341894	0.001	1.95964e-05	0.0720109	0.0026383
	104		6.6107e-05	-116.411	-116.41	1	0.102681	0.414414	31.6668	0.0855713	20.2584	-157.816	0.0618379	0.18	1	0.465044	0.208598
	105		0.342989	-124.375	-125.864	0.0843837	0.163733	0.012012	26.678	0.310273	14.3781	-149.33	0.187834	0.007	0.135891	0.0313577	0.0132519
	106		6.6107e-05	-117.274	-117.272	1	0.105109	0.37037	32.2767	0.223101	21.0461	-158.76	-0.00413342	0.526	1	0.431229	0.545808
	107		6.6107e-05	-116.345	-116.344	1	0.120523	0.12012	25.5507	0.0474954	13.1887	-147.193	0.0615698	0.185	1	0.17732	0.212407
	108		6.6107e-05	-106.193	-106.193	1	0.121517	0.139139	21.9443	0.0683802	9.7283	-139.661	0.0769952	0.15	1	0.193857	0.181463
	109		0.081099	-104.66	-105.185	0.305605	0.110595	0.281281	26.6225	-0.286048	14.3184	-149.227	0.0582688	0.222	0.425787	0.348789	0.244693
	110		6.6107e-05	-116.51	-116.509	1	0.119525	0.153153	25.4945	-0.037294	13.1306	-147.084	0.0513431	0.199	1	0.209845	0.222306
	111		6.6107e-05	-126.81	-126.809	1	0.171962	0.00900901	27.1775	-0.415738	14.9216	-150.248	0.0706473	0.171	1	0.0251038	0.202909
	112		0.564323	-111.264	-117.551	0.00039117	0.184967	0.002002	18.5975	-0.168259	6.98723	-131.47	0.342191	0.001	0.00134736	0.0101326	0.0026383
	113	Ethyl oleate	0.285324	-128.559	-130.704	0.038339	0.123996	0.11011	32.835	0.00215294	21.7805	-159.609	0.0876925	0.105	0.0725808	0.165499	0.132857
	114		0.553786	-109.617	-125.134	2.53556e-08	0.116143	0.262262	36.1283	-0.276468	26.3687	-164.34	0.357301	0.001	2.32896e-07	0.32849	0.0026383
	115		0.751131	-113.011	-135.032	3.2153e-11	0.277482	0.001001	16.7527	-0.159764	5.66977	-126.299	0.476935	0.001	5.69567e-10	0.00689578	0.0026383
	116		0.99793	-92.8332	-133.36	2.19738e-19	0.480895	0.001001	8.52572	-0.148295	1.46844	-92.8627	0.519522	0.001	1.36238e-17	0.00689578	0.0026383
	117		0.682781	-105.138	-124.865	3.35907e-10	0.288972	0.001001	13.6508	-0.174021	3.76455	-116.163	0.468802	0.001	4.62805e-09	0.00689578	0.0026383
	118		0.653294	-114.288	-128.431	1.04552e-07	0.266791	0.001001	16.798	-0.354188	5.70045	-126.432	0.369168	0.001	9.26034e-07	0.00689578	0.0026383
	119		6.6107e-05	-128.989	-128.989	1	0.0979539	0.427427	40.263	0.0620471	32.7496	-169.704	0.0601352	0.185	1	0.477486	0.212407
	120		6.6107e-05	-104.374	-104.372	1	0.080092	0.794795	30.5052	0.0870007	18.7993	-155.966	-0.14373	0.989	1	0.824724	0.993004
	121		0.337027	-110.271	-113.877	0.00723895	0.12931	0.0830831	23.7063	-0.107045	11.3533	-143.484	0.187085	0.006	0.0176006	0.135557	0.0117165
	122		0.596876	-100.467	-108.665	5.13921e-05	0.172162	0.026026	15.6848	0.0980467	4.96999	-123.038	0.316471	0.001	0.000219745	0.0551663	0.0026383
	123		0.487979	-117.518	-127.275	9.98814e-06	0.266717	0.001001	18.6318	-0.419516	7.013	-131.561	0.279232	0.001	5.50457e-05	0.00689578	0.0026383
	124		0.302879	-118.897	-128.102	1.78161e-05	0.186446	0.039039	24.3601	-0.346431	11.9882	-144.831	0.28884	0.001	9.01711e-05	0.0727946	0.0026383
	125		0.377354	-113.436	-120.993	0.000101165	0.178153	0.003003	21.5142	-0.194049	9.35071	-138.681	0.253748	0.001	0.000380136	0.0130657	0.0026383
	126		0.65419	-106.565	-128.194	4.79859e-11	0.260928	0.002002	20.6963	-0.538107	8.65329	-136.763	0.517989	0.001	7.93367e-10	0.0101326	0.0026383
	127		0.384469	-102.58	-115.359	4.29209e-07	0.228554	0.001001	17.9466	-0.39568	6.50669	-129.706	0.325129	0.001	3.22557e-06	0.00689578	0.0026383
	128		0.866997	-88.4404	-130.321	5.5833e-20	0.659639	0.001001	8.61297	-0.468429	1.49865	-93.3667	0.712822	0.001	6.92329e-18	0.00689578	0.0026383
	129	(Z)-7-Tricosene	0.814277	-85.7318	-126.331	2.0421e-19	0.640685	0.001001	8.46642	-0.489627	1.44809	-92.5172	0.696018	0.001	1.36238e-17	0.00689578	0.0026383
	130		0.31555	-99.2049	-103.83	0.00235547	0.138787	0.0720721	17.8968	-0.0940712	6.47063	-129.569	0.204865	0.003	0.00663815	0.122424	0.00646957
	131	2-Heptadecanone	6.6107e-05	-101.8	-101.8	1	0.0998018	0.457457	25.6573	-0.256093	13.2989	-147.399	-0.0147045	0.543	1	0.508742	0.5611
	132		0.467109	-107.622	-116.361	2.90703e-05	0.188634	0.018018	23.5069	-0.580404	11.1631	-143.066	0.291086	0.001	0.000137292	0.0406224	0.0026383
	133		0.0966495	-122.741	-122.745	0.930349	0.15649	0.0680681	21.188	-0.00973135	9.0693	-137.925	0.144519	0.03	1	0.117228	0.0476923
	134	(Z)-11-Docosen-1-yl acetate	0.673596	-100.294	-107.253	0.0001909	0.257099	0.001001	15.1691	-0.550985	4.64852	-121.383	0.31431	0.001	0.000696223	0.00689578	0.0026383
	135		4.13859e-05	-127.759	-127.759	1	0.150509	0.0660661	24.9555	0.0449768	12.5814	-146.026	0.108046	0.055	1	0.114576	0.0757778
	136		0.519484	-112.6	-115.703	0.0127326	0.267403	0.001001	20.9882	-0.77844	8.89912	-137.456	0.137323	0.03	0.0284476	0.00689578	0.0476923
	137		0.814062	-89.7353	-103.52	1.51622e-07	0.241532	0.002002	10.6798	-0.103628	2.3042	-104.013	0.306609	0.001	1.29663e-06	0.0101326	0.0026383
	138		0.4279	-126.339	-131.223	0.00177717	0.236706	0.00500501	20.303	-0.364409	8.3275	-135.813	0.197294	0.013	0.00524688	0.017989	0.0228652
	139		0.282622	-109.539	-114.656	0.00137796	0.181883	0.00600601	22.4028	-0.424493	10.1391	-140.685	0.24179	0.001	0.00416748	0.0206874	0.0026383
	140		0.602197	-105.954	-115.793	9.15917e-06	0.161246	0.021021	22.145	-0.314136	9.90712	-140.112	0.31952	0.001	5.16244e-05	0.0465465	0.0026383
	141	(Z)-9-Hexadecen-1-yl acetate	0.369109	-111.853	-115.625	0.00602379	0.189067	0.002002	24.6613	-0.577655	12.2865	-145.439	0.154487	0.016	0.0147911	0.0101326	0.0277483
	142		6.6107e-05	-106.842	-106.84	1	0.0765629	0.845846	33.3012	0.00773839	22.4034	-160.307	-0.0923867	0.924	1	0.866817	0.931512
	143	(Z)-7-Pentacosene	0.365705	-112.229	-115.642	0.00898484	0.141344	0.031031	25.5572	-0.346073	13.1954	-147.205	0.157503	0.013	0.0211363	0.0630795	0.0228652
	144		0.130849	-124.825	-127.207	0.0290638	0.230076	0.011011	20.1539	-0.423034	8.20565	-135.448	0.0754887	0.1	0.0567546	0.0293627	0.127835
	145		0.814745	-105.755	-139.516	2.08473e-16	0.456706	0.001001	12.3183	-0.316985	3.06548	-111.079	0.617152	0.001	8.6169e-15	0.00689578	0.0026383
	146		0.495867	-108.788	-125.983	4.50999e-09	0.194515	0.002002	22.8229	-0.364218	10.5229	-141.604	0.412251	0.001	5.32608e-08	0.0101326	0.0026383
	147		0.593249	-109.047	-129.885	1.07717e-10	0.289739	0.001001	16.9723	-0.345211	5.81938	-126.943	0.500492	0.001	1.57141e-09	0.00689578	0.0026383
	148		0.503377	-114.361	-124.752	5.14471e-06	0.209532	0.00500501	23.5718	-0.457488	11.2249	-143.202	0.296835	0.001	3.18972e-05	0.017989	0.0026383
	149		0.408803	-113.588	-122.318	2.93405e-05	0.165177	0.029029	28.0308	-0.40978	15.8733	-151.778	0.258317	0.001	0.000137292	0.0599933	0.0026383
	150	Ethyl palmitate	0.706088	-86.1624	-128.702	2.8658e-20	0.556213	0.001001	9.37268	-0.376606	1.77469	-97.5509	0.704091	0.001	6.92329e-18	0.00689578	0.0026383
	151		0.72617	-108.653	-118.924	5.83569e-06	0.271046	0.002002	20.996	-0.720507	8.90571	-137.474	0.265288	0.002	3.44583e-05	0.0101326	0.00476923
	152		0.266477	-107.218	-108.768	0.0783437	0.156752	0.024024	20.5852	-0.384312	8.56059	-136.496	0.144223	0.018	0.12867	0.0518083	0.0307862
	153		4.60769e-05	-102.647	-102.647	1	0.167569	0.013013	16.6587	-0.278038	5.60633	-126.02	0.0671202	0.178	1	0.0329309	0.208598
	154		0.33082	-111.696	-114.844	0.012097	0.116319	0.239239	26.071	-0.211005	13.7312	-148.191	0.124293	0.047	0.0277587	0.309017	0.0677674
	155		0.231038	-110.635	-110.98	0.405952	0.126394	0.0880881	22.6918	-0.133514	10.4024	-141.319	0.174606	0.005	0.544196	0.139146	0.00992
	156		0.0885739	-108.277	-108.26	1	0.119274	0.191191	24.3349	0.255368	11.9634	-144.78	0.0390433	0.262	1	0.2563	0.283738
	157	(Z)-10-Heptadecen-2-one	0.675439	-121.229	-128.456	0.000143633	0.248296	0.002002	20.9269	0.562459	8.8472	-137.311	0.270234	0.001	0.000531658	0.0101326	0.0026383
	158	(Z)-11-Eicosen-1-yl acetate	0.560544	-105.005	-110.477	0.000938259	0.185024	0.012012	15.2314	-0.0312966	4.68675	-121.586	0.207924	0.004	0.0029086	0.0313577	0.00819835
	159		0.231645	-120.605	-122.309	0.0648738	0.169279	0.00600601	22.962	0.242569	10.6515	-141.905	0.214965	0.001	0.107978	0.0206874	0.0026383
	160		0.251983	-111.206	-112.522	0.104711	0.190889	0.001001	18.7231	0.344079	7.08188	-131.803	0.177297	0.01	0.163323	0.00689578	0.0182353
	161		0.299264	-113.668	-118.523	0.00183394	0.142657	0.0610611	23.2128	-0.0302711	10.8856	-142.443	0.161108	0.021	0.00528857	0.109733	0.034953
	162		6.6107e-05	-112.566	-112.565	1	0.115945	0.301301	28.0872	0.245801	15.9372	-151.878	-0.083128	0.907	1	0.366288	0.918106
	163		6.6107e-05	-102.154	-102.153	1	0.116462	0.252252	22.5354	0.29505	10.2595	-140.977	-0.0319704	0.674	1	0.320813	0.693577
	164		0.164302	-111.804	-112.8	0.158057	0.184004	0.002002	21.3896	0.458192	9.24274	-138.394	0.135432	0.041	0.231941	0.0101326	0.0605238
	165		6.6107e-05	-86.4261	-86.4254	1	0.0799432	0.783784	21.3203	-0.0534889	9.18296	-138.233	0.114399	0.058	1	0.816716	0.0781739
	166		0.800323	-100.409	-107.194	0.000229824	0.230018	0.00800801	16.8072	-0.560713	5.7067	-126.459	0.140325	0.027	0.000814235	0.0242193	0.0437647
	167		0.920595	-108.056	-130.719	1.66807e-11	0.333071	0.001001	12.456	0.0696047	3.13437	-111.629	0.448522	0.001	3.18216e-10	0.00689578	0.0026383
	168		0.93792	-108.882	-134.141	1.18119e-12	0.327743	0.001001	13.5239	0.10358	3.69489	-115.701	0.424852	0.001	3.25483e-11	0.00689578	0.0026383
	169		0.976449	-106.588	-134.796	5.86337e-14	0.394362	0.001001	11.428	0.146438	2.63836	-107.365	0.436762	0.001	2.07731e-12	0.00689578	0.0026383
	170		0.964212	-109.17	-137.216	6.91892e-14	0.368359	0.001001	12.6245	0.0929268	3.21978	-112.294	0.420494	0.001	2.14486e-12	0.00689578	0.0026383
	171		0.898906	-111.342	-132.711	6.26348e-11	0.28503	0.001001	14.8029	0.0823008	4.42678	-120.174	0.409969	0.001	9.70839e-10	0.00689578	0.0026383
	172		0.93908	-116.619	-134.207	3.00973e-09	0.324952	0.001001	15.3972	0.426226	4.78934	-122.122	0.360734	0.001	3.73207e-08	0.00689578	0.0026383
	173		0.719193	-119.151	-128.825	1.08977e-05	0.205448	0.004004	19.5811	-0.021492	7.74585	-134.021	0.257727	0.001	5.87527e-05	0.0152768	0.0026383
	174		0.632609	-117.839	-126.231	4.18729e-05	0.187396	0.003003	20.6496	-0.0424732	8.61424	-136.651	0.241077	0.001	0.000188809	0.0130657	0.0026383
	175		0.680826	-116.353	-124.309	6.64024e-05	0.183795	0.00900901	21.615	-0.176813	9.43853	-138.912	0.23295	0.001	0.00026561	0.0251038	0.0026383
	176		7.60366e-05	-111.206	-111.206	1	0.103712	0.398398	26.4912	-0.116552	14.1775	-148.982	0.0637091	0.192	1	0.45742	0.216436
	177		0.518402	-104.825	-112.407	9.85935e-05	0.134011	0.122122	23.4955	-0.118353	11.1523	-143.042	0.284531	0.001	0.000376172	0.178155	0.0026383
	178		0.460515	-97.7834	-99.5151	0.0627359	0.0930716	0.550551	23.9767	0.0762062	11.6138	-144.046	0.322313	0.001	0.105328	0.604144	0.0026383
	179		0.769243	-102.632	-108.792	0.000447912	0.163811	0.013013	15.5288	-0.0179356	4.87162	-122.543	0.249207	0.001	0.00150111	0.0329309	0.0026383
	180		0.410102	-104.965	-105.225	0.470872	0.110157	0.288288	22.43	-0.084355	10.1637	-140.745	0.0601653	0.189	0.627829	0.355699	0.215009
	181		0.103464	-110.477	-110.94	0.33587	0.104705	0.406406	30.9078	0.337989	19.2988	-156.615	0.0594074	0.18	0.462128	0.461356	0.208598
	182	1-Tridecene	6.6107e-05	-96.1912	-96.1893	1	0.058504	0.98999	35.4919	-0.135808	25.448	-163.461	-0.144595	0.996	1	0.98999	0.996
	183		0.0216493	-116.671	-116.723	0.746648	0.0743844	0.883884	40.324	-0.0195388	32.849	-169.779	0.195883	0.007	0.959423	0.898374	0.0132519
	184		0.284577	-108.64	-109.689	0.147501	0.129953	0.104104	21.5599	-0.0235254	9.39052	-138.786	0.213432	0.003	0.218967	0.160359	0.00646957
	185		5.31818e-05	-109.865	-109.865	1	0.0539442	0.983984	54.1603	0.153796	59.2595	-184.381	0.0608078	0.186	1	0.98999	0.212571
	186		6.25172e-05	-128.038	-128.037	1	0.102334	0.365365	37.6041	0.0266621	28.5669	-166.322	0.0230169	0.377	1	0.431229	0.40127
	187		0.550395	-104.817	-107.521	0.0200352	0.0836825	0.708709	33.2085	-0.159943	22.2788	-160.169	0.218124	0.003	0.0407272	0.741602	0.00646957
	188		0.768179	-127.78	-136.751	2.27731e-05	0.231476	0.003003	20.8878	0.341175	8.81417	-137.219	0.252753	0.003	0.000112954	0.0130657	0.00646957
	189		0.858366	-83.7515	-89.8309	0.00048854	0.229113	0.003003	9.76005	0.33618	1.92441	-99.5556	0.366156	0.001	0.00161544	0.0130657	0.0026383
	190		0.930937	-116.609	-124.849	4.91608e-05	0.280016	0.00700701	17.4282	0.515029	6.13623	-128.255	0.196974	0.006	0.000213892	0.0222787	0.0117165
	191		0.853417	-123.858	-131.678	7.66338e-05	0.260591	0.001001	19.3954	0.472784	7.5996	-133.549	0.281666	0.001	0.000296956	0.00689578	0.0026383
	192		0.821103	-131.37	-136.628	0.00118353	0.207611	0.001001	24.0815	0.339908	11.7156	-144.261	0.245628	0.002	0.00362365	0.00689578	0.00476923
	193		0.701931	-130.451	-133.33	0.0164077	0.174397	0.017017	24.9351	0.127109	12.5608	-145.986	0.238279	0.001	0.0353836	0.0398134	0.0026383
	194	(Z)-11-Octadecen-1-yl acetate	6.6107e-05	-113.063	-113.062	1	0.094616	0.565566	31.0387	-0.11088	19.4626	-156.824	0.0845081	0.111	1	0.615177	0.139736
	195		0.358697	-93.7471	-96.5897	0.017107	0.109762	0.29029	19.9863	-0.0354636	8.06972	-135.035	0.177355	0.009	0.0362611	0.356396	0.0165333
	196		0.257006	-123.582	-125.599	0.044602	0.175029	0.00700701	21.734	0.165861	9.54278	-139.184	0.19633	0.003	0.082506	0.0222787	0.00646957
	197		0.0903689	-106.874	-108.02	0.129951	0.106781	0.327327	24.8973	0.195496	12.5228	-145.91	0.0538804	0.179	0.196512	0.39216	0.208598
	198		0.347312	-105.096	-109.639	0.00257689	0.117588	0.201201	25.3519	-0.254456	12.9843	-146.806	0.221466	0.001	0.00698953	0.268268	0.0026383
	199		0.269069	-103.023	-107.139	0.00411535	0.148858	0.036036	18.212	-0.130307	6.70054	-130.433	0.221533	0.002	0.0104144	0.0698198	0.00476923
	200		0.405355	-101.717	-102.762	0.148332	0.145405	0.0720721	16.3079	0.042762	5.37268	-124.967	0.18831	0.005	0.218967	0.122424	0.00992
	201		0.0606123	-117.866	-118.044	0.550753	0.127631	0.0770771	25.4378	-0.0287157	13.0723	-146.974	0.113305	0.052	0.726526	0.127434	0.0728588
	202		0.243152	-106.593	-110.727	0.00403784	0.0857861	0.676677	42.3552	0.396372	36.2417	-172.211	0.289178	0.002	0.0103235	0.71411	0.00476923
	203		0.394665	-112.242	-114.965	0.0196075	0.147167	0.036036	20.4643	-0.0474252	8.46035	-136.205	0.216417	0.003	0.0405572	0.0698198	0.00646957
	204	2-Pentadecanone	0.130831	-110.197	-111.248	0.147115	0.130289	0.0970971	21.5229	0.0987247	9.35826	-138.701	0.139408	0.033	0.218967	0.150501	0.0508323
	205		6.6107e-05	-123.339	-123.338	1	0.111939	0.25025	31.7411	0.0624991	20.3535	-157.932	0.0180763	0.362	1	0.319908	0.388641
	206	1-Heptacosene	6.6107e-05	-89.1555	-89.1548	1	0.124145	0.14014	15.289	-0.119064	4.72231	-121.773	0.110008	0.057	1	0.194161	0.0776703
	207		6.6107e-05	-110.937	-110.936	1	0.100821	0.407407	30.4865	0.199091	18.7763	-155.935	-0.0109105	0.521	1	0.461356	0.542891
	208		0.35094	-109.434	-113.771	0.00322499	0.104992	0.366366	29.0579	-0.0526822	17.0578	-153.56	0.24846	0.002	0.00841892	0.431229	0.00476923
	209		4.36552e-05	-120.77	-120.769	1	0.134981	0.0640641	24.0182	0.0277023	11.654	-144.131	0.0421144	0.26	1	0.111887	0.282807
	210		0.112746	-107.008	-107.358	0.402486	0.0762922	0.852853	34.5575	0.0607333	24.1255	-162.14	0.152979	0.017	0.542481	0.870401	0.0292778
	211		8.11456e-05	-113.78	-113.779	1	0.130009	0.0800801	28.7721	-0.378482	16.7239	-153.07	0.165574	0.011	1	0.131522	0.0199124
	212		0.254235	-108.666	-109.9	0.116169	0.091376	0.602603	30.935	-0.133767	19.3328	-156.658	0.133759	0.041	0.178944	0.649763	0.0605238
	213		0.152896	-117.766	-119.09	0.103745	0.139868	0.045045	23.1208	0.12485	10.7995	-142.246	0.0767553	0.144	0.162841	0.082141	0.175921
	214		6.6107e-05	-120.86	-120.86	1	0.121175	0.129129	28.3485	0.223032	16.2351	-152.336	0.0576866	0.212	1	0.18511	0.234714
	215		0.611291	-111.654	-127.262	2.30977e-08	0.177337	0.003003	21.1371	-0.00488919	9.02581	-137.806	0.406829	0.001	2.20317e-07	0.0130657	0.0026383
	216		0.23772	-122.928	-124.763	0.0554551	0.111873	0.214214	32.7929	-0.132193	21.7248	-159.545	0.156115	0.019	0.0955061	0.281085	0.032274
	217		0.517778	-115.091	-121.316	0.000418271	0.148768	0.017017	23.9922	-0.208306	11.6288	-144.077	0.255526	0.001	0.00142098	0.0398134	0.0026383
	218		0.497064	-121.549	-122.784	0.116022	0.168083	0.00700701	21.0309	-0.131306	8.93537	-137.557	0.213155	0.002	0.178944	0.0222787	0.00476923
	219		0.209854	-124.6	-124.754	0.579252	0.153389	0.014014	24.5231	-0.169752	12.1491	-145.161	0.123055	0.027	0.756076	0.0347548	0.0437647
	220		6.6107e-05	-120.613	-120.612	1	0.127364	0.136136	28.8376	-0.237019	16.8002	-153.183	0.079996	0.128	1	0.192924	0.15872
	221		5.28064e-05	-120.421	-120.421	1	0.130229	0.129129	27.5056	-0.155894	15.284	-150.842	0.130884	0.034	1	0.18511	0.0517301
	222		0.219808	-118.53	-119.455	0.174006	0.139642	0.0890891	25.8837	-0.231961	13.5346	-147.834	0.161728	0.012	0.253844	0.139836	0.0214101
	223		6.6107e-05	-121.424	-121.423	1	0.0862918	0.68969	40.6424	0.0618106	33.3697	-170.168	-0.0693723	0.836	1	0.724759	0.849705
	224	Geranyl acetate	6.88057e-05	-122.129	-122.128	1	0.100067	0.414414	39.833	-0.284732	32.0538	-169.172	0.0695923	0.146	1	0.465044	0.17749
	225		0.131902	-111.186	-113.185	0.0455539	0.0934184	0.558559	32.8925	0.108757	21.8569	-159.695	0.13097	0.042	0.082506	0.610231	0.0616331
	226		0.342464	-111.403	-118.344	0.000194715	0.140369	0.0730731	25.4352	-0.336247	13.0697	-146.969	0.266869	0.002	0.000699845	0.122447	0.00476923
	227		0.337133	-116.759	-118.234	0.085847	0.144915	0.03003	23.8899	0.165807	11.5299	-143.866	0.132166	0.032	0.13707	0.0615492	0.0499119
	228		0.295404	-107.596	-108.123	0.304491	0.109777	0.376376	23.4876	-0.0487675	11.1448	-143.025	0.108992	0.083	0.425787	0.434146	0.108337
	229		0.186757	-110.969	-113.772	0.0179029	0.128657	0.125125	24.5891	-0.280378	12.2146	-145.294	0.20962	0.008	0.0376265	0.181468	0.014806
	230		0.0902794	-108.411	-108.868	0.339142	0.126817	0.176176	22.6827	-0.268972	10.394	-141.299	0.185674	0.007	0.462128	0.240064	0.0132519
	231		0.167276	-103.961	-105.828	0.0533295	0.149188	0.107107	18.8158	-0.29458	7.1522	-132.047	0.240039	0.001	0.092503	0.162961	0.0026383
	232		5.76623e-05	-109.241	-109.24	1	0.126811	0.121121	24.5604	-0.291279	12.1862	-145.236	0.130134	0.032	1	0.17774	0.0499119
	233		0.0304479	-106.009	-106.174	0.566039	0.103695	0.368368	25.7553	-0.142628	13.4008	-147.588	0.0171003	0.385	0.742739	0.431229	0.408034
	234		0.382421	-109.581	-114.118	0.00259289	0.173552	0.00700701	18.4218	-0.269941	6.85584	-131	0.261388	0.001	0.00698953	0.0222787	0.0026383
	235		7.32364e-05	-106.109	-106.109	1	0.142997	0.0620621	24.947	0.449102	12.5728	-146.009	0.103341	0.074	1	0.109939	0.098139
	236		0.368925	-110.86	-112.787	0.0496123	0.153448	0.017017	21.291	0.222301	9.15774	-138.165	0.153518	0.012	0.0878846	0.0398134	0.0214101
	237		0.152696	-124.164	-125.798	0.0706028	0.121469	0.248248	28.8337	-0.140302	16.7956	-153.176	0.124304	0.051	0.11673	0.318993	0.0722743
	238		0.352747	-111.345	-113.279	0.0492528	0.160358	0.00900901	18.2278	0.123481	6.71221	-130.476	0.207593	0.002	0.0878755	0.0251038	0.00476923
	239		0.145461	-105.956	-107.479	0.0809554	0.0899753	0.61962	28.2429	-0.00290854	16.1144	-152.152	0.118521	0.048	0.131222	0.662352	0.0688092
	240		0.30018	-113.592	-117.971	0.00308196	0.134919	0.0620621	23.7571	-0.0906402	11.402	-143.59	0.206295	0.003	0.00813113	0.109939	0.00646957
	241		0.17988	-118.238	-120.942	0.020028	0.0741871	0.841842	44.4967	-0.0541561	39.9989	-174.653	0.0789169	0.13	0.0407272	0.866294	0.160398
	242		0.206712	-117.173	-120.194	0.013967	0.0763928	0.817818	43.6622	-0.128685	38.5128	-173.716	0.121602	0.044	0.0306532	0.845078	0.0641882
	243		0.281031	-116.831	-121.012	0.00383142	0.0907227	0.625626	36.3118	-0.0623028	26.6372	-164.591	0.122174	0.052	0.00989782	0.665902	0.0728588
	244		0.37364	-109.105	-111.265	0.0376554	0.155893	0.01001	22.693	0.367323	10.4035	-141.322	0.198664	0.007	0.0718349	0.02728	0.0132519
	245		0.21337	-105.36	-107.252	0.0517529	0.12541	0.259259	22.7606	-0.269697	10.4656	-141.469	0.243464	0.001	0.0910264	0.328042	0.0026383
	246		0.368545	-100.69	-106.718	0.000515865	0.112841	0.306306	24.5248	0.0334299	12.1508	-145.164	0.339119	0.001	0.00168335	0.370556	0.0026383
	247		0.387279	-97.1952	-102.061	0.00181057	0.125399	0.134134	19.4665	-0.164406	7.65541	-133.73	0.290511	0.001	0.0052826	0.19118	0.0026383
	248		0.234685	-96.3112	-98.3212	0.044964	0.110071	0.376376	22.4623	-0.28353	10.193	-140.816	0.301361	0.001	0.082506	0.434146	0.0026383
	Female Chemical Profiles
	ChemicalID		lambda	logL	logL0	P	K	P	BM_sig2.single	BM_a.single	BM_var.single	BM_logL1	AbouheifCmean	AbouheifCmeanP	FDR_lambda	FDR_K	FDR_Abcmean
	1		6.6107e-05	-113.048	-113.048	1	0.119004	0.186186	26.226	0.254181	13.895	-148.484	-0.00716874	0.531	1	0.273728	0.561719
	2		6.6107e-05	-101.575	-101.574	1	0.11633	0.271271	21.5201	0.226923	9.35584	-138.695	0.0830611	0.119	1	0.372736	0.17408
	3		6.6107e-05	-103.644	-103.643	1	0.0902106	0.656657	26.6418	-0.0714513	14.3391	-149.263	0.0929554	0.094	1	0.703364	0.140725
	4		0.460136	-106.856	-118.378	1.5838e-06	0.150471	0.0510511	22.0918	0.0124476	9.85959	-139.993	0.342907	0.001	2.52693e-05	0.112664	0.00501961
	5		0.515066	-107.873	-114.984	0.000162554	0.16967	0.00700701	20.3186	0.276776	8.34035	-135.851	0.3023	0.001	0.000924749	0.0358759	0.00501961
	6		0.124514	-124.848	-126.003	0.128545	0.151769	0.025025	34.4684	0.553877	24.0014	-162.012	0.0664765	0.17	0.241208	0.0688861	0.227853
	7		6.6107e-05	-106.646	-106.645	1	0.131292	0.0670671	19.5881	0.0261222	7.75143	-134.039	0.0193086	0.379	1	0.139587	0.441018
	8		7.51272e-05	-111.309	-111.308	1	0.135863	0.0640641	23.3659	0.282584	11.0296	-142.768	0.0455457	0.251	1	0.13554	0.304302
	9		0.0810716	-112.442	-112.611	0.561014	0.0905022	0.643644	43.3091	0.437296	37.8922	-173.314	0.0471205	0.244	0.839881	0.699276	0.301758
	10		7.10111e-05	-113.841	-113.839	1	0.175408	0.00600601	20.4664	0.334182	8.46212	-136.21	0.122051	0.039	1	0.0327136	0.0703099
	11		0.283702	-110.911	-114.099	0.011568	0.191848	0.002002	19.9527	0.445201	8.04267	-134.952	0.190368	0.008	0.03053	0.0170838	0.02048
	12		0.364578	-114.535	-115.966	0.0906706	0.123613	0.129129	27.1108	0.193685	14.8484	-150.126	0.200242	0.004	0.185693	0.217481	0.0124878
	13		0.114521	-105.812	-107.419	0.0730248	0.10974	0.263263	28.2128	-0.32077	16.08	-152.099	0.108369	0.064	0.153232	0.364299	0.103696
	14		0.0782731	-109.737	-110.131	0.374653	0.125312	0.135135	28.2818	-0.373626	16.1588	-152.22	0.0699093	0.16	0.603215	0.218953	0.219037
	15		6.6107e-05	-112.559	-112.558	1	0.0899219	0.638639	33.6749	-0.145153	22.9089	-160.859	-0.00857025	0.544	1	0.698682	0.573103
	16		6.6107e-05	-113.245	-113.244	1	0.0898769	0.648649	33.8951	-0.126306	23.2095	-161.182	0.00407501	0.46	1	0.70065	0.507586
	17		4.44784e-05	-112.406	-112.406	1	0.159442	0.022022	19.6902	-0.223189	7.8324	-134.296	0.129236	0.032	1	0.0633442	0.0606815
	18		0.318705	-116.259	-117.411	0.129084	0.120761	0.122122	28.8487	-0.222712	16.8131	-153.202	0.190173	0.002	0.241208	0.209821	0.00752941
	19		6.6107e-05	-114.967	-114.966	1	0.105756	0.347347	30.0303	0.152028	18.2186	-155.189	0.0960125	0.078	1	0.458355	0.122503
	20		6.6107e-05	-114.762	-114.762	1	0.141562	0.0800801	21.6669	-0.0225602	9.48392	-139.031	0.066741	0.169	1	0.162702	0.227853
	21		0.193162	-94.8997	-95.0061	0.644597	0.161837	0.027027	14.2255	0.185473	4.08821	-118.204	0.107783	0.055	0.92706	0.0728307	0.0926316
	22		0.0293305	-104.653	-104.833	0.548716	0.100959	0.407407	24.2712	0.0425741	11.9008	-144.65	-0.00893089	0.554	0.831192	0.499025	0.581246
	23		6.6107e-05	-112.713	-112.712	1	0.0837274	0.770771	33.3639	-0.0981339	22.4879	-160.4	-0.00258855	0.501	1	0.805377	0.541165
	24		0.0750764	-104.049	-104.39	0.408814	0.165882	0.018018	14.6836	0.0509901	4.35574	-119.773	0.151903	0.017	0.642507	0.0576577	0.0378435
	25		0.440953	-116.021	-119.438	0.00894374	0.162572	0.011011	21.7688	-0.180734	9.57335	-139.264	0.245894	0.002	0.0243574	0.0433664	0.00752941
	26		6.6107e-05	-126.406	-126.405	1	0.130309	0.153153	30.76	-0.148994	19.1147	-156.377	0.0564895	0.225	1	0.239068	0.282353
	27		6.6107e-05	-101.322	-101.32	1	0.09679	0.511512	23.5337	-0.0116589	11.1886	-143.122	-0.0113096	0.561	1	0.605081	0.586188
	28		0.0715522	-117.482	-118.05	0.286723	0.0789176	0.764765	41.0764	0.0646426	34.0862	-170.694	0.131592	0.037	0.479745	0.802376	0.0681439
	29		0.278955	-108.7	-108.768	0.711488	0.105579	0.349349	26.2498	0.0687833	13.9203	-148.529	0.14759	0.027	1	0.458633	0.0531692
	30		6.6107e-05	-118.134	-118.132	1	0.0894612	0.644645	36.975	0.133078	27.6192	-165.487	-0.0281062	0.678	1	0.699276	0.688762
	31		6.6107e-05	-111.982	-111.981	1	0.127855	0.149149	24.9636	0.213084	12.5895	-146.042	0.0820803	0.118	1	0.234247	0.173609
	32		0.130246	-122.017	-122.485	0.333547	0.102683	0.341341	34.7305	-0.0828362	24.3678	-162.387	0.0594009	0.2	0.55089	0.452764	0.259898
	33		0.0760211	-122.625	-123.501	0.185523	0.102053	0.377377	42.7037	-0.359777	36.8405	-172.617	0.022236	0.373	0.325301	0.48064	0.436018
	34		0.1779	-106.898	-110.304	0.00905364	0.0937788	0.520521	32.4405	-0.236142	21.2604	-159.011	0.148248	0.024	0.0243972	0.605081	0.0487619
	35		0.247705	-116.828	-118.094	0.111543	0.0959643	0.52953	34.7978	0.0273819	24.4623	-162.483	0.117115	0.054	0.219533	0.605081	0.0915497
	36		0.00110822	-111.788	-111.788	0.984191	0.0791508	0.798799	39.4761	0.223635	31.482	-168.727	-0.0602782	0.82	1	0.827905	0.82422
	37		0.447472	-124.931	-129.661	0.00209917	0.169896	0.015015	34.8145	-0.586677	24.4858	-162.507	0.264551	0.001	0.00756883	0.04992	0.00501961
	38		0.198637	-111.569	-113.729	0.037672	0.117485	0.2002	25.3679	-0.0905243	13.0007	-146.837	0.151592	0.022	0.0838613	0.285824	0.0461639
	39		0.310215	-106.497	-108.776	0.0327575	0.235601	0.001001	19.1008	0.643048	7.37051	-132.791	0.17529	0.007	0.0748743	0.0128128	0.0186667
	40		0.0931926	-113.624	-114.629	0.156279	0.0813654	0.780781	38.6913	0.127249	30.2428	-167.733	0.111436	0.067	0.285767	0.81252	0.1072
	41		0.469787	-116.78	-117.745	0.164817	0.126127	0.133133	23.9967	-0.082629	11.6331	-144.087	0.116664	0.038	0.295832	0.218953	0.0689929
	42		0.180696	-96.6542	-97.1855	0.302645	0.131455	0.109109	18.2275	-0.248432	6.71196	-130.475	0.152943	0.023	0.503098	0.196704	0.047104
	43		0.571092	-92.3709	-98.4836	0.000471437	0.134733	0.0970971	16.595	0.0414195	5.56349	-125.83	0.258704	0.001	0.002106	0.182771	0.00501961
	44		6.6107e-05	-110.219	-110.218	1	0.121521	0.136136	23.1712	0.0181237	10.8465	-142.354	0.138986	0.026	1	0.219188	0.0515969
	45		6.6107e-05	-121.182	-121.181	1	0.198025	0.037037	18.9156	-0.311723	7.22829	-132.309	0.00425214	0.435	1	0.0869861	0.486288
	46		0.333508	-101.056	-106.767	0.000725953	0.100194	0.466466	26.6746	0.0357996	14.3744	-149.324	0.245423	0.004	0.00281582	0.558016	0.0124878
	47		0.101283	-126.311	-126.462	0.582661	0.103367	0.393393	40.7471	-0.274531	33.5419	-170.295	0.132069	0.03	0.862203	0.491262	0.0573134
	48		0.350744	-101.541	-103.031	0.0842271	0.127646	0.106106	18.4392	-0.019695	6.86875	-131.047	0.0975819	0.08	0.175302	0.192647	0.124121
	49		6.6107e-05	-89.2742	-89.2731	1	0.0753083	0.897898	23.3554	-0.05186	11.0197	-142.746	-0.0176299	0.604	1	0.91215	0.62098
	50		6.6107e-05	-106.423	-106.423	1	0.0770318	0.842843	33.6851	-0.099524	22.9229	-160.874	0.110716	0.062	1	0.866537	0.101744
	51		6.6107e-05	-114.075	-114.075	1	0.089702	0.627628	32.9145	-0.0212495	21.8861	-159.729	0.070919	0.156	1	0.689582	0.21587
	52		0.197491	-124.181	-124.108	1	0.180709	0.001001	29.1232	0.566704	17.1345	-153.671	0.0984289	0.088	1	0.0128128	0.134898
	53		6.6107e-05	-106.626	-106.626	1	0.0900481	0.620621	31.4089	-0.224066	19.9296	-157.411	0.066437	0.174	1	0.685927	0.229608
	54		0.235485	-103.767	-107.216	0.00862577	0.184902	0.004004	13.6997	0.0137939	3.79152	-116.34	0.192438	0.005	0.0237441	0.0256256	0.014382
	55		6.6107e-05	-118.901	-118.9	1	0.0853023	0.738739	38.3707	0.0480731	29.7435	-167.321	0.00229889	0.51	1	0.77826	0.546276
	56		0.66419	-124.256	-130.224	0.00055092	0.252259	0.002002	24.5862	0.708116	12.2117	-145.288	0.220062	0.003	0.00227477	0.0170838	0.00972152
	57		6.6107e-05	-108.257	-108.255	1	0.0925877	0.55956	28.7626	0.00134854	16.7128	-153.054	-0.0607309	0.821	1	0.625534	0.82422
	58		0.0522607	-129.627	-130.017	0.377373	0.105317	0.325325	40.3938	-0.162425	32.9628	-169.864	0.0504291	0.238	0.603797	0.436038	0.29701
	59		0.228214	-114.598	-115.859	0.112332	0.189995	0.00900901	15.7038	-0.117531	4.98203	-123.098	0.0897824	0.092	0.219533	0.0404615	0.138541
	60		0.881387	-117.453	-133.459	1.53184e-08	0.382031	0.002002	18.2407	-0.746647	6.72165	-130.511	0.265674	0.002	5.60215e-07	0.0170838	0.00752941
	61		0.191546	-123.674	-123.845	0.559405	0.0969294	0.493493	41.4301	0.333917	34.6757	-171.118	0.119556	0.049	0.839881	0.587602	0.0853333
	62		0.0987627	-105.326	-105.285	1	0.165408	0.013013	20.9215	-0.444357	8.84264	-137.298	0.0291017	0.317	1	0.0489902	0.375704
	63		0.152376	-106.982	-107.25	0.46396	0.136222	0.198198	18.9286	-0.0625827	7.23823	-132.343	0.0686117	0.138	0.719841	0.285049	0.19411
	64		6.6107e-05	-113.253	-113.253	1	0.097623	0.522523	32.3808	0.226332	21.1821	-158.919	0.0260839	0.326	1	0.605081	0.38459
	65		0.872079	-103.399	-112.149	2.8741e-05	0.301971	0.00900901	11.5992	-0.329449	2.71803	-108.101	0.261371	0.002	0.000245257	0.0404615	0.00752941
	66		0.721255	-124.076	-131.022	0.000193663	0.248056	0.00600601	21.5125	-0.521825	9.34922	-138.677	0.19191	0.009	0.000991556	0.0327136	0.0223689
	67		0.606925	-117.642	-120.045	0.0283821	0.20483	0.037037	16.638	-0.225546	5.59239	-125.959	0.102928	0.068	0.0654578	0.0869861	0.108124
	68		0.168697	-123.207	-123.775	0.286445	0.134713	0.119119	26.4876	-0.12583	14.1736	-148.975	0.140246	0.03	0.479745	0.207446	0.0573134
	69		6.84409e-05	-115.959	-115.958	1	0.136347	0.0930931	21.9184	-0.0718043	9.7054	-139.603	0.145837	0.023	1	0.179187	0.047104
	70		0.214423	-118.699	-119.949	0.113864	0.117506	0.229229	39.6023	-0.488924	31.6837	-168.885	0.0933555	0.092	0.219533	0.32067	0.138541
	71		0.279401	-118.722	-120.664	0.0487648	0.103959	0.387387	34.4115	-0.124298	23.9223	-161.93	0.210751	0.003	0.105795	0.488528	0.00972152
	72		0.0955564	-123.058	-122.989	1	0.118938	0.135135	30.5401	0.165128	18.8423	-156.022	0.127289	0.023	1	0.218953	0.047104
	73		0.204443	-106.311	-107.357	0.147992	0.10785	0.364364	26.4203	-0.248398	14.1017	-148.85	0.120564	0.042	0.272561	0.46873	0.0741517
	74		0.47698	-105.512	-112.736	0.000144087	0.254204	0.002002	18.9548	-0.591103	7.2583	-132.412	0.181026	0.011	0.000857819	0.0170838	0.0263178
	75		0.308363	-111.36	-112.705	0.101023	0.183528	0.014014	18.224	-0.284815	6.70935	-130.465	0.175837	0.011	0.203636	0.04992	0.0263178
	76		0.279301	-114.924	-115.177	0.477489	0.178141	0.025025	22.5501	-0.479218	10.2728	-141.009	0.061488	0.197	0.732279	0.0688861	0.258626
	77		0.183542	-111.746	-112.339	0.275967	0.1349	0.113113	29.2	0.411904	17.225	-153.801	0.0711999	0.144	0.467864	0.20109	0.201443
	78		0.0272579	-118.125	-118.235	0.638222	0.0933214	0.536537	35.3542	0.00280894	25.2509	-163.268	-0.0190467	0.615	0.92706	0.605081	0.62976
	79		6.6107e-05	-109.028	-109.027	1	0.102557	0.391391	34.5429	0.36464	24.1051	-162.119	-0.030468	0.64	1	0.491158	0.652749
	80		6.6107e-05	-112.67	-112.668	1	0.0970263	0.515516	30.3577	0.065566	18.618	-155.726	-0.00824192	0.518	1	0.605081	0.552533
	81		6.6107e-05	-113.98	-113.979	1	0.134266	0.155155	25.9155	0.391952	13.5679	-147.894	0.00811464	0.44	1	0.240726	0.489739
	82		0.222213	-111.21	-113.663	0.0267556	0.0939839	0.553554	33.7037	-0.227124	22.9483	-160.901	0.069982	0.165	0.0634206	0.621534	0.224681
	83		0.553882	-97.9982	-105.595	9.70701e-05	0.310115	0.001001	12.1499	-0.504425	2.98223	-110.397	0.256993	0.001	0.000637178	0.0128128	0.00501961
	84		6.6107e-05	-100.89	-100.89	1	0.120901	0.284284	22.6126	-0.315146	10.3299	-141.146	0.0108854	0.392	1	0.385062	0.450009
	85		0.165709	-111.262	-115.217	0.00491926	0.101831	0.384384	31.122	0.131361	19.5673	-156.957	0.11487	0.052	0.0144865	0.487141	0.0887467
	86		0.999934	-113.672	-125.879	7.77053e-07	0.319255	0.00900901	12.9781	-0.152637	3.40263	-113.661	0.190985	0.02	1.34012e-05	0.0404615	0.0433898
	87		0.0536766	-105.916	-106.264	0.404621	0.124948	0.117117	20.3487	-0.0946095	8.36508	-135.924	0.0446166	0.25	0.642507	0.205356	0.304302
	88		6.6107e-05	-118.505	-118.504	1	0.110773	0.324324	33.7256	0.352603	22.9781	-160.934	0.0705129	0.125	1	0.436038	0.178771
	89		6.6107e-05	-121.166	-121.165	1	0.105932	0.402402	34.2731	-0.161992	23.7302	-161.731	0.0244212	0.342	1	0.497657	0.401615
	90		0.370338	-106.713	-115.391	3.09982e-05	0.130279	0.0680681	24.7026	0.116339	12.3277	-145.522	0.255617	0.001	0.000247985	0.140528	0.00501961
	91		0.183727	-107.497	-110.444	0.0151872	0.193403	0.047047	14.5779	0.135053	4.29323	-119.415	0.0393606	0.222	0.0384944	0.10565	0.281222
	92		0.372871	-100.696	-110.381	1.07687e-05	0.191642	0.00700701	15.9246	0.102935	5.1231	-123.789	0.2909	0.001	0.000108276	0.0358759	0.00501961
	93		0.0693639	-103.461	-103.893	0.352683	0.0871352	0.663664	28.6839	0.0174075	16.6215	-152.919	0.00537792	0.446	0.578762	0.707908	0.494268
	94		6.6107e-05	-103.28	-103.278	1	0.160923	0.015015	18.9992	0.359967	7.29232	-132.528	0.0473348	0.252	1	0.04992	0.304302
	95		6.6107e-05	-107.978	-107.978	1	0.0616679	0.941942	42.7223	-0.0013011	36.8725	-172.639	-0.00130756	0.493	1	0.945636	0.53478
	96		0.703465	-105.639	-123.012	3.75393e-09	0.24963	0.002002	15.6616	-0.16369	4.95528	-122.965	0.458897	0.001	1.60168e-07	0.0170838	0.00501961
	97		0.624314	-98.5946	-103.195	0.00242007	0.122885	0.272272	19.5067	-0.0377178	7.6871	-133.832	0.208201	0.002	0.00848681	0.372736	0.00752941
	98		6.6107e-05	-104.614	-104.614	1	0.150021	0.1001	17.5055	-0.155578	6.19077	-128.474	0.0159976	0.39	1	0.185693	0.44973
	99		0.427257	-110.459	-115.736	0.00115901	0.158128	0.032032	19.3614	-0.0376371	7.57299	-133.462	0.249911	0.001	0.00436332	0.0803941	0.00501961
	100		0.393341	-106.007	-112.371	0.000360157	0.166199	0.022022	18.0293	-0.11913	6.5668	-129.934	0.233767	0.003	0.00173963	0.0633442	0.00972152
	101		0.235068	-106.646	-106.494	1	0.120287	0.137137	21.4551	-0.152416	9.29946	-138.545	0.155469	0.011	1	0.219419	0.0263178
	102		6.60686e-05	-121.484	-121.484	1	0.12888	0.0860861	34.6453	0.480038	24.2484	-162.265	0.0544017	0.223	1	0.172172	0.281222
	103		6.6107e-05	-112.034	-112.033	1	0.103139	0.412412	28.0425	0.0549236	15.8865	-151.799	-0.0163132	0.595	1	0.50275	0.614194
	104		6.6107e-05	-122.028	-122.027	1	0.0986433	0.407407	37.8431	-0.243308	28.9313	-166.636	0.0445336	0.249	1	0.499025	0.304302
	105		6.6107e-05	-94.5907	-94.5896	1	0.134257	0.0660661	15.7071	-0.130889	4.98407	-123.108	0.0131158	0.425	1	0.13863	0.477193
	106		0.011173	-119.972	-119.991	0.842864	0.137068	0.0600601	25.0299	0.220904	12.6564	-146.173	0.0138209	0.425	1	0.128128	0.477193
	107		6.6107e-05	-112.614	-112.613	1	0.144483	0.034034	20.5857	0.114789	8.56103	-136.497	0.0462988	0.25	1	0.0845894	0.304302
	108		6.6107e-05	-108.742	-108.742	1	0.108629	0.358358	27.1682	0.224425	14.9114	-150.231	-0.000658429	0.474	1	0.463332	0.517447
	109		0.00412684	-120.384	-120.384	0.981227	0.0956818	0.536537	34.8946	-0.0184931	24.5987	-162.62	0.13365	0.038	1	0.605081	0.0689929
	110		0.138904	-106.425	-107.226	0.205664	0.0733292	0.855856	34.6473	-0.0656045	24.2512	-162.268	-0.00691552	0.475	0.358163	0.876396	0.517447
	111		0.306162	-126.979	-127.317	0.410903	0.174247	0.004004	24.9219	-0.3308	12.5475	-145.959	0.120391	0.04	0.642507	0.0256256	0.0716084
	112		0.38312	-118.314	-121.035	0.0196553	0.177111	0.019019	18.9481	0.0592639	7.25312	-132.394	0.152892	0.012	0.0483819	0.0586611	0.0284444
	113		0.423271	-103.359	-116.416	3.2193e-07	0.145667	0.024024	23.9475	-0.262977	11.5855	-143.985	0.280258	0.001	7.4922e-06	0.0675841	0.00501961
	114		0.174407	-116.576	-118.359	0.0589518	0.0896003	0.651652	38.1624	-0.0618582	29.4214	-167.051	0.101627	0.08	0.126821	0.700936	0.124121
	115		0.221479	-113.546	-119.834	0.000390761	0.122071	0.144144	29.3642	-0.124112	17.4193	-154.079	0.204127	0.001	0.00183605	0.229198	0.00501961
	116		0.142547	-111.113	-112.027	0.176421	0.189396	0.001001	18.076	-0.320422	6.60088	-130.062	0.162994	0.017	0.311473	0.0128128	0.0378435
	117		0.419083	-120.419	-124.129	0.00645314	0.0859482	0.702703	46.6611	-0.353589	43.985	-177.004	0.198982	0.005	0.0183556	0.745473	0.014382
	118		0.63701	-111.06	-122.526	1.67804e-06	0.120745	0.185185	27.3491	0.0250167	15.1106	-150.56	0.212443	0.004	2.52693e-05	0.273728	0.0124878
	119		6.6107e-05	-110.649	-110.648	1	0.0611973	0.922923	42.8368	-0.0182957	37.0703	-172.771	-0.0464295	0.762	1	0.933867	0.771036
	120		0.632302	-99.5147	-105.699	0.000436537	0.160871	0.0600601	15.9983	-0.160809	5.17063	-124.018	0.186002	0.007	0.0019956	0.128128	0.0186667
	121		0.503457	-111.461	-121.111	1.11696e-05	0.163005	0.019019	21.4071	-0.135797	9.25782	-138.434	0.272875	0.002	0.000108276	0.0586611	0.00752941
	122		6.6107e-05	-111.726	-111.725	1	0.0600411	0.973974	50.0069	-0.11622	50.519	-180.432	-0.00916618	0.527	1	0.973974	0.559801
	123		6.6107e-05	-100.386	-100.385	1	0.118878	0.168168	19.8619	-0.0948	7.96959	-134.726	0.0820793	0.129	1	0.259344	0.183467
	124		0.875406	-96.8282	-106.457	1.14197e-05	0.223291	0.004004	12.3221	-0.245875	3.06734	-111.094	0.200905	0.005	0.000108276	0.0256256	0.014382
	125		0.377297	-101.739	-108.726	0.000185304	0.190518	0.003003	17.615	-0.335352	6.26847	-128.783	0.255773	0.002	0.000981733	0.0226108	0.00752941
	126		6.6107e-05	-106.294	-106.294	1	0.0908047	0.621622	27.6095	-0.0797842	15.3997	-151.029	-0.00942228	0.508	1	0.685927	0.546276
	127		4.77866e-05	-120.269	-120.269	1	0.114892	0.182182	31.5084	-0.22413	20.0562	-157.567	0.097869	0.085	1	0.272741	0.131084
	128		0.244468	-108.411	-109.582	0.125896	0.149814	0.029029	18.3079	0.0757784	6.77129	-130.693	0.13355	0.034	0.240517	0.0758309	0.0635328
	129		0.193842	-131.636	-131.973	0.411606	0.126692	0.126126	34.1155	0.171539	23.5125	-161.503	0.0634549	0.173	0.642507	0.21383	0.229608
	130		0.461535	-102.382	-109.617	0.000142417	0.134101	0.104104	24.2707	-0.314073	11.9004	-144.649	0.21443	0.002	0.000857819	0.191731	0.00752941
	131		0.300131	-107.101	-109.531	0.0274994	0.135308	0.0800801	24.7598	-0.349855	12.3848	-145.636	0.115472	0.051	0.0645858	0.162702	0.0876242
	132		0.342961	-112.717	-120.806	5.76302e-05	0.157384	0.03003	30.626	-0.514581	18.9484	-156.161	0.257136	0.001	0.000421524	0.0768769	0.00501961
	133		0.32355	-106.885	-114.407	0.000104963	0.165597	0.015015	23.8608	-0.415354	11.5018	-143.806	0.259082	0.001	0.000671763	0.04992	0.00501961
	134		0.246385	-112.135	-117.976	0.000631137	0.141737	0.041041	23.9307	-0.185184	11.5693	-143.95	0.253468	0.001	0.00256462	0.0938081	0.00501961
	135		0.478727	-87.8109	-103.084	3.25849e-08	0.14111	0.044044	17.1891	0.0162237	5.96898	-127.571	0.348713	0.001	1.04272e-06	0.0997812	0.00501961
	136		0.262608	-117.976	-125.949	6.51389e-05	0.131657	0.17017	31.8472	-0.278887	20.4898	-158.097	0.208184	0.003	0.000450691	0.26086	0.00972152
	137		0.303006	-95.8375	-103.551	8.57211e-05	0.113109	0.252252	23.6895	-0.183661	11.3372	-143.449	0.229643	0.002	0.00057749	0.35096	0.00752941
	138		0.363028	-110.17	-124.748	6.67944e-08	0.174114	0.00900901	23.6869	-0.192923	11.3348	-143.444	0.345146	0.001	1.89993e-06	0.0404615	0.00501961
	139		0.289558	-99.6566	-106.637	0.000186589	0.20233	0.00500501	18.3621	-0.419922	6.81145	-130.839	0.187686	0.007	0.000981733	0.0305067	0.0186667
	140		0.345389	-114.134	-120.185	0.000503547	0.1501	0.012012	23.5603	-0.128038	11.2139	-143.178	0.233481	0.003	0.00214847	0.0458966	0.00972152
	141		0.327536	-138.01	-142.382	0.00310904	0.0624204	0.884885	80.1773	-0.0877343	129.863	-203.8	0.204578	0.003	0.00982611	0.902512	0.00972152
	142		0.559388	-105.96	-127.533	5.07882e-11	0.305766	0.001001	15.6666	-0.34649	4.95846	-122.981	0.50323	0.001	3.25045e-09	0.0128128	0.00501961
	143		0.556307	-103.02	-128.12	1.38762e-12	0.256025	0.001001	18.8359	-0.329025	7.16751	-132.1	0.545901	0.001	1.1841e-10	0.0128128	0.00501961
	144		0.631776	-97.8756	-126.257	4.91445e-14	0.383817	0.001001	12.2574	-0.344733	3.03522	-110.833	0.570117	0.001	8.94525e-12	0.0128128	0.00501961
	145		0.53628	-102.222	-112.804	4.21602e-06	0.192143	0.012012	20.7954	-0.52419	8.73635	-136.999	0.304122	0.001	5.68054e-05	0.0458966	0.00501961
	146		0.47533	-94.7308	-99.262	0.00260939	0.175567	0.01001	13.3222	-0.210516	3.58546	-114.957	0.143082	0.025	0.00878954	0.0406756	0.0503937
	147		0.959705	-115.585	-134.703	6.26337e-10	0.393044	0.01001	14.7242	-0.595111	4.37985	-119.91	0.123307	0.045	3.20685e-08	0.0406756	0.0789041
	148		0.674108	-102.034	-106.474	0.00288103	0.149354	0.036036	17.4911	-0.121283	6.18055	-128.434	0.249523	0.002	0.00945569	0.0862171	0.00752941
	149		0.312222	-109.804	-110.767	0.16525	0.152251	0.016016	22.8533	-0.37978	10.5509	-141.67	0.193725	0.005	0.295832	0.0519	0.014382
	150		0.589912	-104.951	-110.086	0.00135221	0.160999	0.015015	21.1498	-0.391642	9.03665	-137.836	0.185109	0.009	0.00494522	0.04992	0.0223689
	151		0.497217	-103.322	-106.034	0.0198441	0.181012	0.021021	18.6281	-0.392876	7.01025	-131.551	0.0772889	0.124	0.0483819	0.0625742	0.178337
	152		0.410197	-112.315	-115.91	0.00733429	0.200581	0.002002	26.019	-0.643687	13.6765	-148.092	0.149531	0.021	0.0206327	0.0170838	0.0448
	153		0.315432	-112.389	-122.765	5.22937e-06	0.17979	0.002002	25.9581	-0.46306	13.6126	-147.976	0.278994	0.001	6.69359e-05	0.0170838	0.00501961
	154		0.162443	-100.505	-100.917	0.363969	0.115682	0.197197	19.3002	-0.0330769	7.52517	-133.305	0.0548141	0.215	0.589722	0.285049	0.276583
	155		0.36038	-109.439	-119.429	7.8184e-06	0.224262	0.001001	20.3696	-0.464659	8.38224	-135.975	0.299496	0.001	9.09778e-05	0.0128128	0.00501961
	156		0.369569	-110.392	-115.647	0.00118707	0.187534	0.001001	22.3006	-0.445275	10.0468	-140.458	0.216294	0.002	0.00440421	0.0128128	0.00752941
	157		0.437912	-117.348	-120.297	0.0151588	0.176456	0.01001	22.2389	-0.366802	9.99131	-140.321	0.18257	0.006	0.0384944	0.0406756	0.0168791
	158		0.46228	-115.089	-117.712	0.0220128	0.166325	0.00900901	24.3347	-0.424882	11.9632	-144.779	0.0782609	0.137	0.0531629	0.0404615	0.193768
	159		6.6107e-05	-100.812	-100.81	1	0.120305	0.188188	19.2703	0.0576351	7.50191	-133.229	-0.12406	0.976	1	0.273728	0.976
	160		0.576707	-118.826	-125.105	0.000394465	0.296785	0.003003	21.31	-0.73183	9.17406	-138.209	0.203325	0.007	0.00183605	0.0226108	0.0186667
	161		0.186892	-121.031	-123.63	0.0226013	0.172295	0.02002	22.0782	-0.0804388	9.84743	-139.962	0.112381	0.06	0.054074	0.0610134	0.0990968
	162		0.374905	-118.127	-122.613	0.00274145	0.209848	0.001001	20.2464	-0.374501	8.28111	-135.675	0.260992	0.001	0.00911443	0.0128128	0.00501961
	163		0.859775	-100.368	-128.404	6.98848e-14	0.463758	0.001001	10.4069	-0.386639	2.18794	-102.732	0.607963	0.001	8.94525e-12	0.0128128	0.00501961
	164		0.450996	-116.123	-124.542	4.07409e-05	0.20155	0.001001	21.9748	-0.378853	9.75538	-139.73	0.310541	0.001	0.000316051	0.0128128	0.00501961
	165		0.253969	-117.77	-122.329	0.0025317	0.153108	0.015015	27.5802	-0.356494	15.3671	-150.976	0.227163	0.001	0.00875833	0.04992	0.00501961
	166		0.37468	-121.066	-125.69	0.00235916	0.171288	0.00800801	26.0241	-0.374177	13.6819	-148.102	0.233397	0.002	0.00838814	0.039424	0.00752941
	167		0.51337	-118.679	-125.394	0.000247665	0.329031	0.001001	18.4777	-0.683706	6.89747	-131.15	0.231794	0.003	0.00124318	0.0128128	0.00972152
	168		0.554733	-116.239	-123.539	0.000132815	0.123634	0.133133	35.5276	-0.40394	25.4991	-163.51	0.30087	0.001	0.000829284	0.218953	0.00501961
	169		0.383559	-114.818	-123.095	4.72951e-05	0.185387	0.003003	20.3351	-0.220691	8.35389	-135.891	0.265685	0.001	0.000356104	0.0226108	0.00501961
	170		0.749955	-100.817	-114.88	1.13626e-07	0.31343	0.001001	15.195	-0.574887	4.66442	-121.468	0.363184	0.001	2.90881e-06	0.0128128	0.00501961
	171		0.544206	-106.101	-115.743	1.12679e-05	0.14388	0.041041	27.0224	-0.397652	14.7517	-149.965	0.342144	0.001	0.000108276	0.0938081	0.00501961
	172		0.445163	-111.562	-119.607	6.04358e-05	0.147505	0.049049	25.2085	-0.289216	12.8377	-146.525	0.321668	0.001	0.000429766	0.109187	0.00501961
	173		0.517049	-104.933	-110.749	0.000648162	0.214336	0.004004	21.2887	-0.620614	9.15571	-138.16	0.18818	0.005	0.00259265	0.0256256	0.014382
	174		0.502432	-117.841	-124.971	0.000159322	0.135516	0.0970971	28.3396	-0.184564	16.2249	-152.321	0.315958	0.002	0.000924749	0.182771	0.00752941
	175		0.259564	-110.615	-111.542	0.173302	0.120684	0.201201	33.0121	-0.501985	22.0161	-159.875	0.082318	0.11	0.308093	0.285824	0.163721
	176		0.624119	-112.664	-122.525	8.95501e-06	0.158759	0.036036	21.9917	-0.0955627	9.77038	-139.768	0.354687	0.001	9.96732e-05	0.0862171	0.00501961
	177		0.389966	-105.198	-108.542	0.00970479	0.158971	0.015015	25.3672	-0.528191	12.9999	-146.836	0.129937	0.029	0.0258794	0.04992	0.0566718
	178		0.266549	-107.672	-108.925	0.113319	0.140597	0.0810811	18.9803	-0.0603688	7.27784	-132.478	0.0706592	0.17	0.219533	0.163439	0.227853
	179		0.522967	-113.211	-119.234	0.000519111	0.173116	0.015015	24.5838	-0.459807	12.2093	-145.283	0.254853	0.001	0.00217857	0.04992	0.00501961
	180		0.5473	-118.249	-122.411	0.00391374	0.163348	0.035035	27.8936	-0.511468	15.7182	-151.535	0.169026	0.01	0.0120713	0.0854188	0.0246154
	181		0.718295	-120.101	-128.943	2.60879e-05	0.202724	0.001001	20.2423	-0.0927066	8.27782	-135.665	0.309459	0.001	0.000230293	0.0128128	0.00501961
	182		0.459057	-120.41	-126.131	0.000718372	0.176669	0.001001	21.8801	0.125812	9.67153	-139.516	0.186795	0.008	0.00281582	0.0128128	0.02048
	183		0.425724	-118.511	-122.465	0.00492316	0.190756	0.001001	18.5047	-0.0233039	6.91764	-131.222	0.172474	0.005	0.0144865	0.0128128	0.014382
	184		0.174036	-124.213	-125.211	0.157627	0.172888	0.00600601	22.3716	-0.190434	10.1109	-140.616	0.0675155	0.157	0.286187	0.0327136	0.216086
	185		0.0970955	-124.925	-125.032	0.64373	0.121782	0.134134	32.8997	-0.231534	21.8664	-159.706	0.0466741	0.239	0.92706	0.218953	0.29701
	186		5.78602e-05	-120.993	-120.993	1	0.133252	0.0920921	29.5484	-0.307223	17.6385	-154.388	0.101359	0.09	1	0.178603	0.137143
	187		0.346159	-115.199	-115.346	0.588254	0.147718	0.023023	22.9831	-0.232196	10.6712	-141.95	0.177711	0.007	0.865477	0.0654877	0.0186667
	188		0.590902	-115.799	-120.208	0.00298375	0.159243	0.016016	25.1384	-0.369212	12.7664	-146.388	0.249756	0.002	0.00966884	0.0519	0.00752941
	189		0.412105	-121.773	-124.608	0.0172711	0.0936586	0.533534	38.7335	-0.114567	30.3087	-167.787	0.204864	0.003	0.0429262	0.605081	0.00972152
	190		0.481331	-119.69	-119.934	0.484531	0.193254	0.002002	16.7539	0.0314225	5.67057	-126.302	0.128386	0.037	0.738333	0.0170838	0.0681439
	191		0.0233142	-109.646	-109.736	0.671776	0.108439	0.367367	25.3198	-0.175948	12.9513	-146.743	-0.018219	0.581	0.960753	0.47023	0.604618
	192		6.6107e-05	-115.35	-115.348	1	0.104631	0.354354	31.2205	-0.189944	19.6913	-157.113	0.0345949	0.294	1	0.460481	0.351701
	193		0.325021	-118.43	-119.108	0.244436	0.163576	0.041041	19.9341	0.166932	8.02767	-134.905	0.0817898	0.122	0.41717	0.0938081	0.176452
	194		0.316181	-120.373	-119.974	1	0.146679	0.019019	22.7168	-0.0557786	10.4253	-141.374	0.15974	0.013	1	0.0586611	0.0305321
	195		0.572491	-116.33	-120.722	0.00303919	0.228958	0.004004	17.4011	0.391204	6.11715	-128.178	0.150797	0.016	0.0097254	0.0256256	0.0362478
	196		8.03239e-05	-116.279	-116.277	1	0.121112	0.176176	25.9626	-0.142589	13.6173	-147.984	0.00535081	0.462	1	0.268387	0.507605
	197		0.438841	-97.5349	-101.339	0.0058118	0.143295	0.035035	16.0012	-0.0439175	5.17249	-124.027	0.303981	0.001	0.016907	0.0854188	0.00501961
	198		0.599997	-106.441	-110.981	0.00258574	0.125718	0.112112	21.9885	0.1058	9.76752	-139.761	0.211171	0.003	0.00878954	0.200704	0.00972152
	199		4.59889e-05	-120.545	-120.544	1	0.121986	0.121121	33.1938	-0.339728	22.2592	-160.147	0.0867702	0.114	1	0.209507	0.168694
	200		8.05655e-05	-118.204	-118.203	1	0.0961838	0.521522	32.4439	0.010786	21.2648	-159.016	0.148728	0.022	1	0.605081	0.0461639
	201		0.0508594	-111.405	-111.57	0.566078	0.126317	0.123123	25.8156	0.30647	13.4635	-147.703	0.139552	0.03	0.842535	0.21013	0.0573134
	202		5.19767e-05	-120.383	-120.383	1	0.11266	0.353353	34.949	-0.296085	24.6754	-162.697	0.17517	0.014	1	0.460481	0.0322883
	203		6.6107e-05	-122.29	-122.289	1	0.123313	0.203203	37.4194	-0.454141	28.2871	-166.078	0.112025	0.063	1	0.285824	0.102726
	204		0.543912	-119.247	-128.48	1.72852e-05	0.275486	0.002002	17.8842	0.370188	6.46149	-129.534	0.329215	0.001	0.000158036	0.0170838	0.00501961
	205		0.767355	-121.245	-126.775	0.000882155	0.25536	0.001001	17.333	0.360231	6.06936	-127.984	0.248394	0.001	0.00337062	0.0128128	0.00501961
	206		6.6107e-05	-111.437	-111.436	1	0.132162	0.0950951	21.9656	-0.0835043	9.74719	-139.709	0.0517386	0.211	1	0.181674	0.272808
	207		0.679067	-121.462	-124.326	0.0166994	0.185807	0.00600601	19.9996	0.139303	8.08045	-135.068	0.17098	0.008	0.0419121	0.0327136	0.02048
	208		0.579898	-114.725	-118.944	0.00367446	0.168397	0.002002	20.7706	-0.249625	8.71551	-136.94	0.255512	0.001	0.0114715	0.0170838	0.00501961
	209		0.472155	-114.028	-118.129	0.00418414	0.205039	0.00600601	17.6085	-0.357758	6.26385	-128.765	0.174752	0.008	0.0127517	0.0327136	0.02048
	210		0.277661	-122.327	-123.774	0.0889309	0.152168	0.032032	28.2169	-0.331724	16.0847	-152.106	0.147257	0.014	0.183599	0.0803941	0.0322883
	211		0.102608	-106.365	-107.525	0.127696	0.0934114	0.528529	34.0824	0.300145	23.4666	-161.454	0.110797	0.057	0.241208	0.605081	0.0953725
	212		0.819552	-114.752	-120.828	0.0004902	0.240355	0.004004	14.6909	0.0408204	4.36006	-119.798	0.23626	0.002	0.00212697	0.0256256	0.00752941
	213		6.6107e-05	-109.194	-109.193	1	0.12441	0.131131	21.6746	-0.052977	9.49063	-139.049	0.0805598	0.122	1	0.218953	0.176452
	214		0.514848	-108.582	-115.557	0.00018791	0.1668	0.028028	21.6517	-0.323496	9.47062	-138.997	0.324477	0.001	0.000981733	0.0739709	0.00501961
	215		0.0948257	-107.133	-107.892	0.217871	0.0846653	0.704705	32.5465	0.00819279	21.3995	-159.172	0.113523	0.071	0.374329	0.745473	0.112198
	216		6.6107e-05	-106.918	-106.917	1	0.119237	0.147147	22.9018	0.147081	10.5958	-141.775	0.0198474	0.382	1	0.232529	0.442498
	217		0.0886153	-108.256	-108.508	0.477698	0.138987	0.0890891	19.0759	0.111664	7.35129	-132.727	0.0646322	0.2	0.732279	0.174098	0.259898
	218		0.308823	-115.616	-117.292	0.06717	0.118365	0.179179	28.6929	0.217814	16.6319	-152.934	0.183372	0.005	0.142112	0.269823	0.014382
	219		7.76119e-05	-101.069	-101.069	1	0.134703	0.0540541	18.1634	0.159884	6.66484	-130.301	0.0524498	0.222	1	0.118272	0.281222
	220		0.609508	-106.673	-118.91	7.53456e-07	0.261618	0.01001	13.9757	0.22098	3.94588	-117.327	0.464045	0.001	1.34012e-05	0.0406756	0.00501961
	221		0.313043	-120.036	-121.979	0.0486836	0.187541	0.01001	23.4217	0.410405	11.0824	-142.886	0.210887	0.001	0.105795	0.0406756	0.00501961
	222		0.726054	-119.557	-130.164	4.10884e-06	0.235321	0.001001	24.5596	0.567594	12.1853	-145.234	0.370068	0.001	5.68054e-05	0.0128128	0.00501961
	223		0.793148	-119.346	-129.422	7.15057e-06	0.26967	0.001001	19.5339	0.499356	7.70858	-133.901	0.3194	0.001	8.71688e-05	0.0128128	0.00501961
	224		0.452461	-124.622	-125.72	0.138371	0.158088	0.03003	27.7047	-0.289444	15.506	-151.199	0.265341	0.001	0.256687	0.0768769	0.00501961
	225		6.6107e-05	-105.845	-105.844	1	0.12779	0.0890891	21.7877	0.22117	9.59001	-139.307	-0.0148629	0.595	1	0.174098	0.614194
	226		0.50999	-108.4	-114.931	0.000301644	0.150298	0.021021	24.197	0.334156	11.8282	-144.498	0.203503	0.002	0.00148502	0.0625742	0.00752941
	227		6.6107e-05	-113.682	-113.681	1	0.100519	0.459459	30.4218	0.219434	18.6967	-155.83	0.0537318	0.218	1	0.552214	0.27904
	228		6.6107e-05	-122.581	-122.58	1	0.0953408	0.52953	37.7922	0.0191231	28.8535	-166.569	0.00896929	0.399	1	0.605081	0.453973
	229		0.144197	-102.365	-102.312	1	0.125696	0.115115	19.3424	0.0349032	7.55813	-133.414	0.0642811	0.174	1	0.203238	0.229608
	230		0.497991	-118.548	-122.541	0.00471578	0.165372	0.027027	24.249	-0.342757	11.879	-144.604	0.233135	0.001	0.0142028	0.0728307	0.00501961
	231		0.311298	-111.924	-113.679	0.0610397	0.124329	0.202202	27.8733	-0.244811	15.6953	-151.499	0.157714	0.015	0.130218	0.285824	0.0342857
	232		0.252318	-116.207	-117.562	0.0996182	0.114362	0.177177	33.5968	-0.363873	22.803	-160.744	0.0781006	0.149	0.202399	0.268387	0.207304
	233		0.161797	-119.498	-120.792	0.107717	0.114918	0.184184	29.2112	-0.0504116	17.2382	-153.82	0.134313	0.033	0.215434	0.273728	0.0621176
	234		0.242524	-118.818	-121.82	0.0142709	0.124187	0.0880881	27.5528	0.0432375	15.3365	-150.927	0.146204	0.02	0.0369025	0.174098	0.0433898
	235		0.499724	-115.496	-117.673	0.0369274	0.110461	0.334334	30.1084	0.225693	18.3135	-155.318	0.209164	0.001	0.0829246	0.445779	0.00501961
	236		0.347682	-116.851	-116.754	1	0.124027	0.188188	26.5798	0.22637	14.2724	-149.147	0.159516	0.009	1	0.273728	0.0223689
	237		7.80543e-05	-119.761	-119.76	1	0.10949	0.278278	30.8123	0.124389	19.1798	-156.462	0.157749	0.02	1	0.378932	0.0433898
	238		0.571314	-108.076	-120.273	7.85227e-07	0.152779	0.011011	21.3969	-0.0130623	9.24907	-138.411	0.335284	0.001	1.34012e-05	0.0433664	0.00501961
	239		0.285405	-117.759	-121.235	0.00837385	0.124375	0.0980981	29.109	0.198829	17.1178	-153.647	0.233476	0.003	0.0233011	0.183307	0.00972152
	240		0.351348	-120.232	-122.65	0.0278853	0.143721	0.028028	29.585	0.390533	17.6822	-154.45	0.196488	0.003	0.0648967	0.0739709	0.00972152
	241		0.488504	-114.553	-123.245	3.05334e-05	0.166446	0.00800801	25.383	0.333886	13.0161	-146.867	0.339145	0.001	0.000247985	0.039424	0.00501961
	242		0.591844	-122.181	-125.974	0.00588362	0.16965	0.014014	24.7428	0.279256	12.3678	-145.602	0.238867	0.002	0.0169237	0.04992	0.00752941
	243		0.201169	-128.224	-128.639	0.36246	0.0937711	0.524525	49.9315	-0.305015	50.3666	-180.357	0.119451	0.059	0.589722	0.605081	0.0980779
	244		0.601843	-100.949	-107.05	0.000477141	0.164563	0.00700701	17.6182	-0.238936	6.27072	-128.792	0.287222	0.001	0.002106	0.0358759	0.00501961
	245		0.0432659	-112.267	-112.307	0.77661	0.093901	0.586587	32.2278	-0.136054	20.9825	-158.685	0.0108643	0.399	1	0.652896	0.453973
	246		5.22387e-05	-122.419	-122.418	1	0.146172	0.106106	25.2208	0.179347	12.8503	-146.549	0.0360383	0.288	1	0.192647	0.346141
	247		4.72222e-05	-111.225	-111.224	1	0.0997926	0.437437	31.8171	0.268904	20.4511	-158.05	0.0318593	0.3	1	0.53073	0.357209
	248		0.0403181	-112.079	-112.222	0.591758	0.0737389	0.933934	38.3516	-0.0303933	29.714	-167.296	0.0121346	0.425	0.865657	0.941288	0.477193
	249		0.252582	-119.973	-120.755	0.211186	0.139437	0.0560561	38.2079	0.622479	29.4918	-167.11	0.128119	0.041	0.365296	0.121613	0.0728889
	250		0.17401	-120.741	-122.982	0.0342829	0.0757315	0.826827	53.3144	-0.299491	57.4226	-183.602	0.149882	0.026	0.0776676	0.853499	0.0515969
	251		0.315548	-117.987	-121.161	0.0117614	0.0989954	0.441441	42.2922	-0.395589	36.1338	-172.138	0.188275	0.006	0.0307236	0.533061	0.0168791
	252		0.416306	-112.597	-119.575	0.000187146	0.101185	0.399399	38.1099	-0.31834	29.3405	-166.983	0.32666	0.001	0.000981733	0.496341	0.00501961
	253		0.344596	-114.721	-115.969	0.114054	0.156929	0.00500501	25.7079	0.43333	13.3515	-147.496	0.132001	0.021	0.219533	0.0305067	0.0448
	254		0.685851	-108.261	-120.859	5.17881e-07	0.195987	0.003003	20.6487	0.343493	8.61353	-136.649	0.332006	0.001	1.10481e-05	0.0226108	0.00501961
	255		0.41624	-112.767	-114.886	0.0395491	0.167116	0.01001	29.8816	0.641286	18.0386	-154.943	0.119907	0.05	0.0872808	0.0406756	0.0864865
	256		0.157495	-119.468	-119.355	1	0.145673	0.022022	29.3226	0.399966	17.37	-154.009	0.101746	0.066	1	0.0633442	0.106264

## Sheet: cardini group
		Males of the cardini group
		ChemicalID	lambda	logL	logL0	P	FDR_lambda
		1	6.6107e-05	0.564878	0.564901	1	1
		2	0.999934	-0.342393	-0.512779	0.559384	1
		3	6.6107e-05	-3.00306	-3.00303	1	1
		4	0.999934	-3.53557	-3.66739	0.607622	1
		5	6.6107e-05	-0.051206	-0.0511907	1	1
		6	0.999934	-4.19502	-4.36549	0.559297	1
		7	6.6107e-05	0.168239	0.168241	1	1
		8	6.6107e-05	-0.514473	-0.514452	1	1
		9	0.999934	-2.22922	-2.39133	0.569076	1
		10	0.999934	0.520048	0.4561	0.720622	1
		11	6.6107e-05	-1.45085	-1.45084	1	1
		12	0.999934	-2.52304	-2.58135	0.732736	1
		13	6.6107e-05	-3.71571	-3.7157	1	1
		14	6.6107e-05	2.52779	2.52781	1	1
		15	6.6107e-05	1.94735	1.94738	1	1
		16	0.999934	7.54314	7.42877	0.632461	1
		17	0.999934	1.29558	1.13109	0.566261	1
		18	0.999934	-4.5475	-4.71729	0.560063	1
		19	6.6107e-05	-1.75491	-1.75489	1	1
		20	0.999934	-2.61646	-2.68395	0.713324	1
		21	0.999934	-1.0532	-1.12066	0.713386	1
		22	6.6107e-05	2.76735	2.76736	1	1
		23	6.6107e-05	-0.29654	-0.29653	1	1
		24	6.6107e-05	1.04336	1.04337	1	1
		25	0.999934	-3.4216	-3.53837	0.628913	1
		26	0.999934	-4.23785	-4.40574	0.562272	1
		27	6.6107e-05	-2.99778	-2.99778	1	1
		28	6.6107e-05	-4.20616	-4.20616	1	1
		29	6.6107e-05	-0.399001	-0.398986	1	1
		30	0.999934	-0.136841	-0.263377	0.61492	1
		31	6.6107e-05	-2.20222	-2.2022	1	1
		32	6.6107e-05	0.210677	0.210692	1	1
		33	0.999934	-0.846764	-0.975727	0.61155	1
		34	0.999934	-0.813075	-0.968303	0.577401	1
		35	6.6107e-05	-1.91509	-1.91508	1	1
		36	6.6107e-05	-2.45586	-2.45586	1	1
		37	0.999934	2.40532	2.23486	0.559297	1
		38	0.999934	-1.72299	-1.80283	0.689462	1
		39	0.999934	-0.637225	-0.805525	0.561797	1
		40	6.6107e-05	-2.03749	-2.03748	1	1
		41	6.6107e-05	-4.33716	-4.33715	1	1
		42	0.999934	-1.02999	-1.20045	0.559297	1
		43	6.6107e-05	3.81964	3.81966	1	1
		44	0.999934	-4.0968	-4.26571	0.561088	1
		45	0.999934	-2.1155	-2.21408	0.657021	1
		46	0.999934	0.706178	0.541382	0.565899	1
		47	6.6107e-05	-2.27713	-2.27711	1	1
		48	0.999934	-0.867646	-1.02002	0.580919	1
		49	6.6107e-05	-3.84768	-3.84767	1	1
		50	0.999934	-1.05654	-1.14559	0.67302	1
		51	6.6107e-05	-1.15594	-1.15592	1	1
		52	0.999934	-2.62635	-2.71469	0.674244	1
		53	6.6107e-05	-0.0298223	-0.0298098	1	1
		54	6.6107e-05	-4.42481	-4.42479	1	1
		55	6.6107e-05	-2.53963	-2.53961	1	1
		56	0.986335	-2.26858	-2.28181	0.870773	1
		57	6.6107e-05	0.0582622	0.0582836	1	1
		58	0.999934	1.75451	1.64439	0.63887	1
		59	0.999934	2.14324	2.09719	0.761535	1
		60	6.6107e-05	-0.00914593	-0.00913721	1	1
		61	0.999934	-2.15403	-2.32252	0.561582	1
		62	6.6107e-05	2.78708	2.7871	1	1
		63	0.999934	-0.771231	-0.941939	0.559014	1
		64	0.999934	-0.982029	-1.07216	0.67114	1
		65	0.999934	-1.36092	-1.37557	0.864065	1
		66	6.6107e-05	0.41848	0.418486	1	1
		67	0.999934	-0.236155	-0.397849	0.569578	1
		68	6.6107e-05	1.52688	1.52691	1	1
		69	6.6107e-05	-4.49453	-4.49451	1	1
		70	6.6107e-05	5.41553	5.41555	1	1
		71	0.999934	-1.02431	-1.11823	0.664721	1
		72	0.999934	-0.31173	-0.368893	0.735271	1
		73	0.999934	-0.56953	-0.737564	0.562108	1
		74	0.999934	0.0203393	-0.150046	0.559385	1
		75	0.999934	0.832004	0.732601	0.655686	1
		76	6.6107e-05	-3.48777	-3.48777	1	1
		77	6.6107e-05	-0.954793	-0.954771	1	1
		78	0.999934	-3.93467	-4.08965	0.577704	1
		79	6.6107e-05	-1.03133	-1.03132	1	1
		80	6.6107e-05	1.97992	1.97992	1	1
		81	0.999934	0.521113	0.368244	0.580307	1
		82	6.6107e-05	9.82101	9.82101	1	1
		83	6.6107e-05	1.35719	1.35719	1	1
		84	6.6107e-05	3.34394	3.34395	1	1
		85	0.999934	-3.82928	-3.99715	0.562297	1
		86	0.999934	0.84277	0.827866	0.862925	1
		87	6.6107e-05	-3.34219	-3.34218	1	1
		88	6.6107e-05	-2.13211	-2.13209	1	1
		89	6.6107e-05	-2.98366	-2.98363	1	1
		90	6.6107e-05	-2.63981	-2.63979	1	1
		91	6.6107e-05	-0.13466	-0.134637	1	1
		92	6.6107e-05	-2.35019	-2.35018	1	1
		93	6.6107e-05	-2.01454	-2.01454	1	1
		94	6.6107e-05	-2.11323	-2.11322	1	1
		95	0.999934	0.517079	0.371542	0.589533	1
		96	0.999934	-1.90782	-2.02018	0.635466	1
		97	0.999934	3.46847	3.34532	0.619698	1
		98	0.999934	4.56679	4.40227	0.566228	1
		99	0.999934	-1.48092	-1.65138	0.559297	1
		100	6.6107e-05	2.79801	2.79802	1	1
		101	0.999934	-1.67622	-1.84482	0.561445	1
		102	6.6107e-05	0.882459	0.882482	1	1
		103	6.6107e-05	-3.82213	-3.82211	1	1
		104	0.999934	3.47956	3.35653	0.619876	1
		105	0.505586	9.85105	9.84854	0.943488	1
		106	6.6107e-05	3.72294	3.72295	1	1
		107	0.999934	1.967	1.82353	0.592195	1
		108	6.6107e-05	1.01653	1.01656	1	1
		109	0.999934	3.93347	3.78615	0.58726	1
		110	0.999934	-1.40065	-1.57112	0.559283	1
		111	6.6107e-05	4.42972	4.42975	1	1
		112	6.6107e-05	-0.489354	-0.489351	1	1
		113	6.6107e-05	2.07294	2.07295	1	1
		114	6.6107e-05	0.0283196	0.0283328	1	1
		115	0.999934	3.40888	3.34773	0.72655	1
		116	6.6107e-05	-3.55586	-3.55584	1	1
		117	6.6107e-05	2.46114	2.46116	1	1
		118	0.999934	5.84751	5.6785	0.560977	1
		119	0.999934	-3.87333	-4.04379	0.559297	1
		120	6.6107e-05	-1.48161	-1.48159	1	1
		121	6.6107e-05	-1.10451	-1.10449	1	1
		122	0.618034	106.078	NA	NA	NA
		123	0.999934	0.0210041	-0.149357	0.559413	1
		124	6.6107e-05	3.53645	3.53647	1	1
		125	6.6107e-05	-2.11023	-2.11023	1	1
		126	0.999934	-1.15949	-1.32899	0.560406	1
		127	0.999934	0.111973	0.0286886	0.683179	1
		128	6.6107e-05	1.60657	1.6066	1	1
		129	6.6107e-05	-0.0993955	-0.0993918	1	1
		130	0.999934	-2.49152	-2.65573	0.566596	1
		131	0.999934	2.0665	1.91448	0.581358	1
		132	6.6107e-05	-0.225466	-0.225448	1	1
		133	6.6107e-05	-2.75805	-2.75803	1	1
		134	6.6107e-05	4.92401	4.92403	1	1
		135	6.6107e-05	-3.32134	-3.32132	1	1
		136	6.6107e-05	-0.507498	-0.507474	1	1
		137	0.999934	5.77399	5.66841	0.645855	1
		138	6.6107e-05	3.51735	3.51735	1	1
		139	6.6107e-05	-2.16541	-2.16541	1	1
		140	0.999934	0.407661	0.310761	0.659773	1
		141	6.6107e-05	-2.15679	-2.15678	1	1
		142	6.6107e-05	-1.43302	-1.433	1	1
		143	0.999934	-1.91548	-2.02837	0.634668	1
		144	6.6107e-05	1.10434	1.10436	1	1
		145	6.6107e-05	-0.979952	-0.979948	1	1
		146	6.6107e-05	0.109403	0.109423	1	1
		147	0.999934	-1.47174	-1.64243	0.559026	1
		148	0.999934	-0.335554	-0.502724	0.563115	1
		149	0.999934	-0.850956	-1.01766	0.563662	1
		150	6.6107e-05	4.47451	4.47451	1	1
		151	0.999934	3.4635	3.29323	0.559512	1
		152	0.999934	-1.57126	-1.73925	0.562162	1
		153	0.999934	-1.73627	-1.90178	0.56506	1
		154	6.6107e-05	4.57136	4.57138	1	1
		155	0.999934	-2.90979	-3.04563	0.602205	1
		156	0.999934	-1.51503	-1.67897	0.566902	1
		157	6.6107e-05	-2.78198	-2.78197	1	1
		158	6.6107e-05	0.717924	0.717939	1	1
		159	0.999934	-1.19332	-1.33659	0.592437	1
		160	0.999934	-2.10101	-2.27156	0.559192	1
		161	0.764172	106.111	NA	NA	NA
		162	0.999934	0.489638	0.318976	0.559066	1
		163	0.999934	-3.13922	-3.30334	0.566699	1
		164	0.999934	-2.56933	-2.73982	0.559266	1
		165	0.999934	4.26317	4.09424	0.561064	1
		166	0.999934	-2.45844	-2.62847	0.559799	1
		167	0.999934	-3.16285	-3.22586	0.722592	1
		168	6.6107e-05	-1.8786	-1.87858	1	1
		169	0.849703	106.13	105.941	0.538668	1
		170	0.998814	104.084	NA	NA	NA
		171	6.6107e-05	1.64499	1.645	1	1
		172	6.6107e-05	1.18822	1.18823	1	1
		173	0.999934	-3.09489	-3.25838	0.567448	1
		174	0.999934	-3.02529	-3.19567	0.559393	1
		175	0.999934	-1.81887	-1.98951	0.559095	1
		176	6.6107e-05	1.24668	1.2467	1	1
		177	0.999934	-1.59625	-1.76469	0.561628	1
		178	0.999934	0.0430306	-0.116359	0.572342	1
		179	6.6107e-05	-2.04465	-2.04464	1	1
		180	6.6107e-05	-1.17777	-1.17776	1	1
		181	0.999934	1.18866	1.14077	0.756959	1
		182	6.6107e-05	0.849714	0.849738	1	1
		183	0.999934	0.6664	0.514466	0.581467	1
		184	0.999934	-0.0145717	-0.135219	0.623273	1
		185	0.999934	-1.94835	-2.04462	0.660813	1
		186	6.6107e-05	-3.22394	-3.22393	1	1
		187	6.6107e-05	1.52718	1.5272	1	1
		188	6.6107e-05	-2.58138	-2.58136	1	1
		189	0.999934	1.67019	1.62039	0.752317	1
		190	0.540518	2.07746	2.0745	0.938737	1
		191	6.6107e-05	-0.756058	-0.756043	1	1
		192	6.6107e-05	-1.42819	-1.42818	1	1
		193	6.6107e-05	3.06402	3.06404	1	1
		194	0.999934	-3.6528	-3.70222	0.753221	1
		195	0.999934	2.37912	2.20866	0.559297	1
		196	6.6107e-05	-0.254402	-0.254388	1	1
		197	6.6107e-05	-0.0320988	-0.0320754	1	1
		198	0.999934	-0.906683	-1.06858	0.569335	1
		199	6.6107e-05	-2.12625	-2.12624	1	1
		200	6.6107e-05	0.0516412	0.0516636	1	1
		201	0.999934	-3.81481	-3.9682	0.579664	1
		202	0.999934	4.66307	4.4924	0.559056	1
		203	6.6107e-05	-0.799206	-0.799191	1	1
		204	0.939188	-3.93602	-3.94769	0.878553	1
		205	6.6107e-05	-1.85502	-1.855	1	1
		206	0.999934	-1.98696	-2.03528	0.755893	1
		207	6.6107e-05	1.38524	1.38525	1	1
		208	0.999934	-0.996705	-1.05073	0.742363	1
		209	0.999934	-2.55432	-2.72085	0.563855	1
		210	0.999934	3.67404	3.64949	0.824651	1
		211	0.999934	-0.949802	-1.05302	0.649574	1
		212	0.401699	106.03	NA	NA	NA
		213	6.6107e-05	-3.24633	-3.24631	1	1
		214	6.6107e-05	-2.93063	-2.9306	1	1
		215	0.999934	0.375313	0.221003	0.578528	1
		216	0.999934	2.33131	2.16134	0.559868	1
		217	6.6107e-05	-1.63241	-1.6324	1	1
		218	0.999934	-3.54384	-3.7143	0.559297	1
		219	0.72874	-2.42909	-2.43525	0.911623	1
		220	0.999934	-2.93085	-3.10131	0.559297	1
		221	0.999934	-2.9018	-3.07226	0.559297	1
		222	6.6107e-05	1.51881	1.51883	1	1
		223	6.6107e-05	-2.87302	-2.87301	1	1
		224	0.999934	-1.68148	-1.84986	0.561704	1
		225	0.999934	-2.01988	-2.09408	0.700081	1
		226	6.6107e-05	-1.99657	-1.99655	1	1
		227	0.999934	-3.91442	-4.08489	0.559297	1
		228	0.965838	108.236	NA	NA	NA
		229	0.999934	-1.83646	-1.86125	0.823779	1
		230	0.999934	-3.53381	-3.70427	0.559297	1
		231	6.6107e-05	0.728649	0.728663	1	1
		232	6.6107e-05	0.569767	0.569791	1	1
		233	0.999934	-2.61805	-2.69848	0.688377	1
		234	0.999934	0.902051	0.769371	0.606461	1
		235	0.999934	0.095875	-0.0745866	0.559297	1
		236	0.999934	-3.75714	-3.9276	0.559297	1
		237	0.999934	-4.17895	-4.34155	0.568495	1
		238	6.6107e-05	-0.0642535	-0.0642413	1	1
		239	6.6107e-05	-3.61127	-3.61127	1	1
		240	6.6107e-05	-4.2979	-4.29788	1	1
		241	0.999934	-3.22617	-3.37122	0.590156	1
		242	0.999934	-2.68865	-2.81928	0.609249	1
		243	6.6107e-05	-3.26304	-3.26303	1	1
		244	0.999934	-3.80049	-3.97095	0.559297	1
		245	6.6107e-05	-2.46676	-2.46674	1	1
		246	6.6107e-05	-0.444696	-0.444681	1	1
		247	6.6107e-05	-0.166419	-0.166418	1	1
		248	0.999934	-1.06025	-1.20554	0.589849	1
		Females of the cardini group
		ChemicalID	lambda	logL	logL0	P	FDR_lambda
		1	6.6107e-05	-1.06483	-1.0648	1	1
		2	0.999934	0.179799	0.0534062	0.61512	1
		3	6.6107e-05	-1.28882	-1.2888	1	1
		4	0.999934	-3.52147	-3.55072	0.808882	1
		5	6.6107e-05	-1.58664	-1.58662	1	1
		6	6.6107e-05	-4.03498	-4.03497	1	1
		7	6.6107e-05	-2.37233	-2.37231	1	1
		8	6.6107e-05	-3.39176	-3.39175	1	1
		9	0.999934	-2.37438	-2.54487	0.55927	1
		10	0.999934	-4.03235	-4.19229	0.571673	1
		11	0.999934	-1.40727	-1.54161	0.604208	1
		12	0.999934	-0.352034	-0.522496	0.559297	1
		13	6.6107e-05	-1.79354	-1.79352	1	1
		14	0.999934	-0.950734	-1.09601	0.589866	1
		15	6.6107e-05	-3.30808	-3.30806	1	1
		16	0.999934	-4.24816	-4.40604	0.57417	1
		17	6.6107e-05	-2.47462	-2.47461	1	1
		18	0.999934	-0.249992	-0.420369	0.559394	1
		19	0.999934	-0.789002	-0.815758	0.817063	1
		20	0.999934	-1.58463	-1.62926	0.765126	1
		21	0.779073	108.194	NA	NA	NA
		22	6.6107e-05	-0.82499	-0.82498	1	1
		23	6.6107e-05	2.05352	2.05352	1	1
		24	6.6107e-05	-2.14004	-2.14002	1	1
		25	0.999934	-2.85266	-2.95936	0.64412	1
		26	0.999934	-4.27687	-4.42303	0.588748	1
		27	0.999934	-4.30635	-4.47246	0.564352	1
		28	0.999934	-2.26174	-2.35224	0.670517	1
		29	0.999934	-1.48764	-1.60467	0.628527	1
		30	0.999934	-1.44645	-1.53874	0.66746	1
		31	0.999934	1.926	1.75554	0.559297	1
		32	0.999934	-2.99206	-3.15814	0.564395	1
		33	6.6107e-05	-1.86373	-1.86372	1	1
		34	6.6107e-05	-2.24653	-2.24651	1	1
		35	6.6107e-05	-0.548624	-0.548606	1	1
		36	0.999934	-2.82622	-2.88231	0.737671	1
		37	0.999934	-3.47115	-3.56188	0.670136	1
		38	0.999934	0.0247852	-0.145676	0.559297	1
		39	6.6107e-05	-1.65232	-1.6523	1	1
		40	6.6107e-05	-2.79499	-2.79497	1	1
		41	0.999934	2.15821	2.10907	0.753904	1
		42	6.6107e-05	-3.99101	-3.99099	1	1
		43	6.6107e-05	-1.09703	-1.097	1	1
		44	6.6107e-05	-0.237529	-0.237505	1	1
		45	0.670989	-0.00898792	-0.0140057	0.920203	1
		46	6.6107e-05	-0.106878	-0.106861	1	1
		47	0.999934	3.82357	3.72171	0.651744	1
		48	0.999934	-1.28969	-1.31113	0.835969	1
		49	0.999934	-2.41371	-2.45883	0.76388	1
		50	0.999934	-1.41698	-1.57998	0.568015	1
		51	0.999934	-2.75413	-2.87244	0.626647	1
		52	0.999934	-0.0630092	-0.221477	0.573455	1
		53	6.6107e-05	2.4359	2.43591	1	1
		54	6.6107e-05	-3.28932	-3.2893	1	1
		55	6.6107e-05	-0.377126	-0.377102	1	1
		56	0.999934	2.90788	2.74469	0.567803	1
		57	6.6107e-05	-3.83413	-3.83411	1	1
		58	6.6107e-05	-3.11851	-3.1185	1	1
		59	6.6107e-05	-3.53879	-3.53877	1	1
		60	6.6107e-05	-1.57991	-1.57989	1	1
		61	0.999934	-1.96017	-2.06514	0.646813	1
		62	0.999934	-3.66022	-3.7471	0.676792	1
		63	6.6107e-05	-0.0790826	-0.0790766	1	1
		64	6.6107e-05	1.59526	1.59528	1	1
		65	6.6107e-05	-0.0726595	-0.0726536	1	1
		66	6.6107e-05	-0.799519	-0.799511	1	1
		67	0.999934	-2.78667	-2.94235	0.576851	1
		68	0.999934	-4.1312	-4.27319	0.5941	1
		69	6.6107e-05	-2.47118	-2.47115	1	1
		70	6.6107e-05	4.41951	4.41952	1	1
		71	6.6107e-05	0.254912	0.254935	1	1
		72	6.6107e-05	4.23904	4.23905	1	1
		73	6.6107e-05	-0.431905	-0.431904	1	1
		74	0.999934	-2.62632	-2.79285	0.563864	1
		75	0.982962	106.16	NA	NA	NA
		76	0.999934	-3.49004	-3.60245	0.635389	1
		77	6.6107e-05	1.11326	1.11328	1	1
		78	0.999934	-1.88093	-2.05139	0.559297	1
		79	0.999934	-3.13573	-3.30619	0.559297	1
		80	6.6107e-05	-1.12273	-1.12271	1	1
		81	6.6107e-05	1.35286	1.35288	1	1
		82	6.6107e-05	-3.00293	-3.00293	1	1
		83	0.999934	-3.47116	-3.55133	0.68883	1
		84	6.6107e-05	1.85468	1.8547	1	1
		85	0.999934	-2.96074	-3.11184	0.582508	1
		86	6.6107e-05	1.00226	1.00227	1	1
		87	6.6107e-05	-3.0146	-3.01457	1	1
		88	6.6107e-05	-2.36951	-2.36951	1	1
		89	0.999934	1.22772	1.05834	0.560546	1
		90	0.999934	-2.72245	-2.88522	0.568287	1
		91	6.6107e-05	2.51581	2.51582	1	1
		92	0.999934	1.07567	0.999981	0.697217	1
		93	6.6107e-05	-0.28338	-0.28338	1	1
		94	6.6107e-05	-3.50972	-3.50972	1	1
		95	0.999934	0.374749	0.30576	0.7103	1
		96	0.999934	-3.32519	-3.49045	0.565353	1
		97	0.999934	1.38174	1.23282	0.585233	1
		98	0.999934	4.88872	4.84781	0.774838	1
		99	6.6107e-05	4.27387	4.27387	1	1
		100	0.520535	0.242326	0.23963	0.941466	1
		101	0.999934	-1.901	-1.99171	0.670171	1
		102	0.999934	-2.59788	-2.76842	0.559196	1
		103	6.6107e-05	-0.93809	-0.938083	1	1
		104	0.999934	4.45937	4.40663	0.745339	1
		105	6.6107e-05	-2.13753	-2.13751	1	1
		106	6.6107e-05	0.417253	0.417275	1	1
		107	0.999934	-2.92773	-3.01804	0.670845	1
		108	0.999934	-3.36488	-3.48494	0.624108	1
		109	6.6107e-05	-0.215443	-0.215425	1	1
		110	6.6107e-05	-2.45717	-2.45715	1	1
		111	0.896848	106.141	NA	NA	NA
		112	6.6107e-05	2.9349	2.93492	1	1
		113	0.999934	-2.6634	-2.82041	0.575232	1
		114	0.999934	-1.89147	-2.06193	0.559297	1
		115	0.999934	-3.15801	-3.30009	0.593979	1
		116	0.999934	-3.43395	-3.50977	0.696972	1
		117	0.999934	9.09491	8.94341	0.582013	1
		118	6.6107e-05	-1.78454	-1.78452	1	1
		119	6.6107e-05	-0.557192	-0.55719	1	1
		120	6.6107e-05	5.6096	5.60962	1	1
		121	0.999934	-2.4504	-2.62052	0.559689	1
		122	0.999934	1.61237	1.4524	0.57164	1
		123	0.999934	-1.55795	-1.72079	0.568212	1
		124	0.999934	-0.174806	-0.23105	0.73733	1
		125	6.6107e-05	-1.33435	-1.33432	1	1
		126	6.6107e-05	7.96333	7.96335	1	1
		127	0.999934	5.3743	5.21603	0.573686	1
		128	6.6107e-05	2.06811	2.06814	1	1
		129	0.999934	-2.69235	-2.82353	0.608503	1
		130	6.6107e-05	0.823185	0.823209	1	1
		131	0.999934	0.791778	0.732589	0.7308	1
		132	0.999934	1.68725	1.54106	0.5887	1
		133	0.999934	2.42	2.24954	0.559297	1
		134	6.6107e-05	-2.40236	-2.40233	1	1
		135	6.6107e-05	0.495426	0.49545	1	1
		136	0.764212	108.19	NA	NA	NA
		137	6.6107e-05	-2.46082	-2.46082	1	1
		138	6.6107e-05	-1.96267	-1.96267	1	1
		139	6.6107e-05	5.18372	5.18373	1	1
		140	6.6107e-05	-2.72445	-2.72443	1	1
		141	0.999934	-1.26566	-1.41011	0.590934	1
		142	6.6107e-05	0.720808	0.720829	1	1
		143	0.999934	-0.857077	-0.983472	0.615118	1
		144	6.6107e-05	1.82063	1.82066	1	1
		145	0.999934	-3.02845	-3.13397	0.645952	1
		146	6.6107e-05	-0.822926	-0.822909	1	1
		147	6.6107e-05	-1.75123	-1.75122	1	1
		148	6.6107e-05	0.782746	0.78277	1	1
		149	6.6107e-05	-1.78376	-1.78374	1	1
		150	6.6107e-05	-2.95367	-2.95365	1	1
		151	6.6107e-05	1.06931	1.06933	1	1
		152	6.6107e-05	-2.37692	-2.3769	1	1
		153	6.6107e-05	-3.22116	-3.22114	1	1
		154	0.999934	1.25246	1.14699	0.646039	1
		155	6.6107e-05	-2.00251	-2.00249	1	1
		156	0.999934	-1.89616	-2.01464	0.626402	1
		157	0.999934	-2.28531	-2.32353	0.78218	1
		158	6.6107e-05	6.25439	6.25441	1	1
		159	6.6107e-05	-2.56011	-2.56009	1	1
		160	0.999934	0.604357	0.5669	0.784312	1
		161	0.857208	106.132	NA	NA	NA
		162	6.6107e-05	-3.18491	-3.1849	1	1
		163	6.6107e-05	-1.28324	-1.28322	1	1
		164	6.6107e-05	-1.99042	-1.99039	1	1
		165	6.6107e-05	-1.35161	-1.35159	1	1
		166	6.6107e-05	-0.314068	-0.314057	1	1
		167	6.6107e-05	1.3466	1.34661	1	1
		168	6.6107e-05	2.84777	2.84779	1	1
		169	0.999934	-1.08224	-1.12667	0.765617	1
		170	6.6107e-05	1.43148	1.4315	1	1
		171	6.6107e-05	-2.14594	-2.14592	1	1
		172	6.6107e-05	-1.62982	-1.62981	1	1
		173	6.6107e-05	3.46872	3.46873	1	1
		174	0.763932	106.111	105.941	0.560133	1
		175	6.6107e-05	-1.28975	-1.28972	1	1
		176	6.6107e-05	-2.52589	-2.52588	1	1
		177	6.6107e-05	2.91658	2.91659	1	1
		178	0.999934	-1.31817	-1.41066	0.667133	1
		179	6.6107e-05	-3.89552	-3.89551	1	1
		180	6.6107e-05	1.29678	1.29678	1	1
		181	6.6107e-05	-3.10865	-3.10864	1	1
		182	6.6107e-05	1.07734	1.07735	1	1
		183	6.6107e-05	-1.6541	-1.65408	1	1
		184	6.6107e-05	-2.50039	-2.50037	1	1
		185	6.6107e-05	0.802325	0.802331	1	1
		186	6.6107e-05	0.804097	0.804121	1	1
		187	6.6107e-05	1.43374	1.43376	1	1
		188	6.6107e-05	2.45939	2.45941	1	1
		189	6.6107e-05	-1.5287	-1.52868	1	1
		190	6.6107e-05	-4.11117	-4.11116	1	1
		191	6.6107e-05	0.987262	0.987286	1	1
		192	6.6107e-05	-1.53462	-1.5346	1	1
		193	6.6107e-05	0.618159	0.618173	1	1
		194	6.6107e-05	-3.22704	-3.22702	1	1
		195	0.99972	106.164	NA	NA	NA
		196	6.6107e-05	-1.14891	-1.14889	1	1
		197	6.6107e-05	-0.578262	-0.578243	1	1
		198	6.6107e-05	-1.64185	-1.64183	1	1
		199	0.999934	-3.18742	-3.35221	0.565898	1
		200	6.6107e-05	-3.09598	-3.09597	1	1
		201	6.6107e-05	-4.01427	-4.01426	1	1
		202	6.6107e-05	1.20778	1.2078	1	1
		203	6.6107e-05	-1.13435	-1.13433	1	1
		204	0.999934	1.55678	1.39898	0.574265	1
		205	6.6107e-05	-0.661964	-0.661944	1	1
		206	6.6107e-05	-1.3136	-1.31359	1	1
		207	6.6107e-05	1.20193	1.20195	1	1
		208	6.6107e-05	-1.16935	-1.16933	1	1
		209	6.6107e-05	-3.89629	-3.89626	1	1
		210	6.6107e-05	-3.29544	-3.29543	1	1
		211	0.999934	-1.50367	-1.67413	0.559297	1
		212	6.6107e-05	-2.73373	-2.73372	1	1
		213	6.6107e-05	-4.56888	-4.56886	1	1
		214	6.6107e-05	3.30444	3.30445	1	1
		215	6.6107e-05	-2.95764	-2.95763	1	1
		216	0.999934	2.30521	2.13475	0.559297	1
		217	6.6107e-05	-1.3108	-1.3108	1	1
		218	6.6107e-05	1.45905	1.45907	1	1
		219	6.6107e-05	2.60525	2.60526	1	1
		220	0.999934	-1.0146	-1.11055	0.661331	1
		221	6.6107e-05	-3.54438	-3.54436	1	1
		222	0.999934	3.64774	3.47728	0.559297	1
		223	0.383885	106.026	105.941	0.67951	1
		224	0.618034	106.078	105.941	0.600392	1
		225	0.999934	-2.12276	-2.29322	0.559297	1
		226	6.6107e-05	-2.84721	-2.8472	1	1
		227	6.6107e-05	-3.25478	-3.25476	1	1
		228	0.999934	-2.47992	-2.65038	0.559297	1
		229	0.999934	-1.67648	-1.76094	0.681078	1
		230	6.6107e-05	-2.76352	-2.7635	1	1
		231	0.999934	2.81246	2.64199	0.559297	1
		232	0.999934	-1.91928	-2.06851	0.584857	1
		233	6.6107e-05	-4.0241	-4.02408	1	1
		234	6.6107e-05	-3.19967	-3.19965	1	1
		235	0.999934	-0.123557	-0.294019	0.559297	1
		236	0.999934	-1.64576	-1.81622	0.559297	1
		237	0.999934	-3.25105	-3.42151	0.559297	1
		238	6.6107e-05	-3.63149	-3.63149	1	1
		239	0.999934	-4.17024	-4.19058	0.840125	1
		240	0.999934	-1.49034	-1.6608	0.559297	1
		241	6.6107e-05	-4.09247	-4.09246	1	1
		242	6.6107e-05	1.0758	1.07582	1	1
		243	6.6107e-05	-4.13415	-4.13414	1	1
		244	0.380877	-2.46154	-2.46282	0.959668	1
		245	0.999934	-0.638327	-0.808789	0.559297	1
		246	0.472589	108.125	NA	NA	NA
		247	6.6107e-05	0.066004	0.0660278	1	1
		248	0.999934	-2.9292	-3.09967	0.559297	1
		249	0.999934	2.45397	2.28351	0.559297	1
		250	6.6107e-05	-4.25302	-4.253	1	1
		251	6.6107e-05	-4.39618	-4.39616	1	1
		252	0.999934	-3.77594	-3.93421	0.573693	1
		253	0.999934	2.66756	2.4971	0.559297	1
		254	6.6107e-05	1.6861	1.68612	1	1
		255	0.999934	2.45017	2.27971	0.559297	1
		256	0.999934	2.5515	2.38104	0.559297	1

## Sheet: immigrans g.
		Males of the immigrans group
		ChemicalID	lambda	logL	logL0	P	FDR_lambda
		1	6.6107e-05	-4.86832	-4.86823	1	1
		2	0.745861	-4.03816	-4.63808	0.273355	1
		3	6.6107e-05	-4.77694	-4.77686	1	1
		4	0.888449	-5.33526	-5.49886	0.567314	1
		5	0.0363334	-4.76905	-4.76966	0.972252	1
		6	0.529681	-4.05897	-4.34297	0.451059	1
		7	6.6107e-05	-2.08723	-2.08719	1	1
		8	6.6107e-05	-5.67685	-5.67682	1	1
		9	6.6107e-05	-3.93036	-3.93029	1	1
		10	0.999934	-4.05852	-5.6621	0.0733162	1
		11	0.142207	-4.37196	-4.37798	0.912646	1
		12	0.578506	-5.89581	-5.99882	0.649909	1
		13	6.6107e-05	-5.45805	-5.45796	1	1
		14	0.575599	-5.12439	-5.11315	1	1
		15	6.6107e-05	-3.52192	-3.52187	1	1
		16	6.6107e-05	-1.25426	-1.25414	1	1
		17	6.6107e-05	-3.66566	-3.66556	1	1
		18	0.490979	-1.95813	-1.99577	0.783791	1
		19	6.6107e-05	-6.83579	-6.83574	1	1
		20	6.6107e-05	-6.67074	-6.67064	1	1
		21	6.6107e-05	-4.34492	-4.34479	1	1
		22	0.372778	3.72352	3.58982	0.605083	1
		23	0.302621	-0.87394	-0.920877	0.759309	1
		24	7.88935e-05	-1.09554	-1.09553	1	1
		25	6.6107e-05	1.66447	1.66456	1	1
		26	5.73116e-05	-5.95316	-5.95316	1	1
		27	0.999934	-2.36332	-3.83376	0.0863634	1
		28	6.6107e-05	-1.61495	-1.61486	1	1
		29	6.6107e-05	-5.39722	-5.39713	1	1
		30	6.6107e-05	-2.55141	-2.55132	1	1
		31	6.6107e-05	-2.705	-2.70487	1	1
		32	6.6107e-05	-0.237134	-0.237045	1	1
		33	6.6107e-05	-0.488463	-0.48836	1	1
		34	6.6107e-05	-3.36521	-3.3651	1	1
		35	6.6107e-05	-3.18309	-3.18306	1	1
		36	6.6107e-05	-2.64128	-2.64123	1	1
		37	6.6107e-05	-5.35348	-5.35337	1	1
		38	0.999934	-1.4226	-3.06247	0.0701401	1
		39	6.6107e-05	-7.08173	-7.08169	1	1
		40	6.6107e-05	-4.25662	-4.25653	1	1
		41	0.945375	-4.89465	-5.43842	0.297014	1
		42	0.983289	-3.40024	-4.45766	0.145877	1
		43	0.477362	0.761232	0.643507	0.627511	1
		44	0.999934	-3.13012	-4.63891	0.0823668	1
		45	6.6107e-05	-0.380413	-0.380311	1	1
		46	0.862134	-2.77617	-3.24178	0.334544	1
		47	6.6107e-05	-6.73278	-6.73271	1	1
		48	6.6107e-05	-5.64526	-5.64513	1	1
		49	0.866524	182.218	NA	NA	NA
		50	6.6107e-05	-2.14746	-2.14737	1	1
		51	6.6107e-05	1.34837	1.34848	1	1
		52	6.6107e-05	-2.15754	-2.15743	1	1
		53	6.6107e-05	-6.55147	-6.55139	1	1
		54	6.6107e-05	-0.678099	-0.678035	1	1
		55	6.6107e-05	-1.24332	-1.24331	1	1
		56	0.342856	-0.882293	-0.945152	0.722913	1
		57	6.6107e-05	0.556545	0.556582	1	1
		58	6.6107e-05	1.76628	1.76636	1	1
		59	6.6107e-05	3.57734	3.57745	1	1
		60	0.354263	-0.620926	-0.70093	0.689149	1
		61	0.691262	-5.93396	-6.49367	0.290046	1
		62	6.6107e-05	0.626332	0.626373	1	1
		63	6.6107e-05	-3.8298	-3.82974	1	1
		64	6.6107e-05	0.711096	0.711195	1	1
		65	0.999934	-5.30808	-7.38293	0.0416419	1
		66	6.6107e-05	-3.38554	-3.38549	1	1
		67	6.6107e-05	-6.42621	-6.42611	1	1
		68	6.6107e-05	0.317799	0.317826	1	1
		69	6.6107e-05	-5.52379	-5.52372	1	1
		70	6.6107e-05	-6.5372	-6.53713	1	1
		71	6.6107e-05	-4.52254	-4.52242	1	1
		72	6.6107e-05	-2.68642	-2.68629	1	1
		73	0.999934	5.15838	4.77314	0.380069	1
		74	0.999934	5.18199	4.97627	0.521238	1
		75	6.6107e-05	-1.70521	-1.70508	1	1
		76	6.6107e-05	-1.9322	-1.93218	1	1
		77	0.0197785	-4.0706	-4.07083	0.982724	1
		78	6.6107e-05	-2.948	-2.94795	1	1
		79	6.6107e-05	-1.64868	-1.64859	1	1
		80	6.6107e-05	-2.1414	-2.1413	1	1
		81	6.6107e-05	2.2276	2.22763	1	1
		82	0.782368	-1.82109	-2.33106	0.312532	1
		83	6.6107e-05	2.15323	2.15329	1	1
		84	6.6107e-05	2.46042	2.46043	1	1
		85	0.652973	-4.88693	-5.24319	0.398608	1
		86	0.999934	-0.411058	-1.74601	0.102262	1
		87	0.0983017	-4.25645	-4.26113	0.92293	1
		88	6.6107e-05	-0.338716	-0.338652	1	1
		89	0.82647	-5.55908	-6.45691	0.180237	1
		90	0.800125	-4.66551	-5.38799	0.229341	1
		91	0.552028	-4.0162	-4.32109	0.434868	1
		92	0.984057	-6.13309	-6.85726	0.228797	1
		93	6.6107e-05	-5.61255	-5.61244	1	1
		94	6.6107e-05	-1.72253	-1.72247	1	1
		95	6.6107e-05	-0.644794	-0.644664	1	1
		96	6.6107e-05	-2.32134	-2.32121	1	1
		97	0.976303	-1.16315	-2.42775	0.111758	1
		98	0.602172	-1.03145	-1.37554	0.406782	1
		99	6.6107e-05	-2.47866	-2.4786	1	1
		100	0.24786	-0.312392	-0.363513	0.749155	1
		101	6.6107e-05	-3.58741	-3.58739	1	1
		102	0.789197	-1.91103	-2.03572	0.617514	1
		103	6.6107e-05	-3.61792	-3.61783	1	1
		104	0.999934	-1.03455	-3.41523	0.0291056	1
		105	0.999934	-2.23607	-4.53445	0.0320326	1
		106	0.750034	-2.10815	-2.59653	0.322995	1
		107	0.374493	-5.22564	-5.35085	0.616781	1
		108	0.999934	-2.33808	-3.92838	0.0745173	1
		109	0.932904	0.245681	-1.02289	0.111196	1
		110	6.6107e-05	-4.17282	-4.17277	1	1
		111	0.999934	-4.40811	-5.91843	0.0822112	1
		112	0.966809	-2.32087	-3.1057	0.210256	1
		113	6.6107e-05	1.3006	1.3007	1	1
		114	0.999934	-1.23271	-3.29988	0.0420213	1
		115	0.999934	-3.57031	-5.97991	0.0281447	1
		116	0.999934	-5.88432	-8.62488	0.0192228	1
		117	6.6107e-05	-4.06898	-4.06892	1	1
		118	0.498379	-3.23921	-3.4222	0.545204	1
		119	6.6107e-05	-5.80006	-5.79994	1	1
		120	6.6107e-05	-2.43391	-2.43385	1	1
		121	0.999934	-3.36731	-3.90636	0.299126	1
		122	6.6107e-05	5.87813	5.87822	1	1
		123	6.6107e-05	-5.51084	-5.51077	1	1
		124	6.6107e-05	-1.18598	-1.18594	1	1
		125	6.6107e-05	-0.996864	-0.996832	1	1
		126	0.141398	0.329292	0.327189	0.948281	1
		127	6.6107e-05	4.50592	4.50596	1	1
		128	0.843806	4.9213	4.10628	0.201696	1
		129	6.6107e-05	0.647832	0.64794	1	1
		130	6.6107e-05	-0.437726	-0.437605	1	1
		131	0.787766	-3.44943	-4.25728	0.203692	1
		132	6.6107e-05	-0.712322	-0.712199	1	1
		133	6.6107e-05	-5.63078	-5.63066	1	1
		134	0.992459	-2.36391	-3.79447	0.0907443	1
		135	6.6107e-05	-4.76778	-4.76769	1	1
		136	0.185437	-2.68763	-2.69193	0.926064	1
		137	0.979354	1.31091	-0.29682	0.0729459	1
		138	6.6107e-05	0.476767	0.476806	1	1
		139	6.6107e-05	-5.24343	-5.24337	1	1
		140	0.512633	-3.02243	-3.17153	0.585016	1
		141	6.6107e-05	2.81451	2.81457	1	1
		142	6.6107e-05	-5.88333	-5.8832	1	1
		143	6.6107e-05	-5.26414	-5.26403	1	1
		144	6.6107e-05	1.36728	1.36738	1	1
		145	0.743099	178.353	NA	NA	NA
		146	6.6107e-05	-4.92745	-4.92735	1	1
		147	6.6107e-05	-2.65538	-2.65532	1	1
		148	0.0628063	-1.61321	-1.61359	0.978075	1
		149	6.6107e-05	-1.93738	-1.93733	1	1
		150	6.6107e-05	5.77246	5.77255	1	1
		151	0.0812898	3.1459	3.14441	0.956428	1
		152	6.6107e-05	3.95522	3.95525	1	1
		153	0.999934	-4.23058	-5.14233	0.176897	1
		154	6.6107e-05	-3.05481	-3.0547	1	1
		155	6.6107e-05	-0.78716	-0.787054	1	1
		156	6.6107e-05	-3.32411	-3.324	1	1
		157	6.6107e-05	-1.88232	-1.88224	1	1
		158	6.6107e-05	3.82582	3.82591	1	1
		159	6.6107e-05	-2.69337	-2.6933	1	1
		160	0.57301	-1.73579	-2.00905	0.459744	1
		161	6.6107e-05	-1.25533	-1.25531	1	1
		162	0.833174	4.41507	3.8701	0.296484	1
		163	6.6107e-05	-1.36615	-1.36604	1	1
		164	7.85012e-05	-4.64637	-4.64636	1	1
		165	6.89315e-05	-3.42296	-3.42295	1	1
		166	6.6107e-05	-3.28165	-3.28152	1	1
		167	6.6107e-05	-2.22318	-2.22309	1	1
		168	6.6107e-05	-4.99762	-4.99757	1	1
		169	0.999934	-4.56096	-4.98322	0.358106	1
		170	6.6107e-05	-4.7409	-4.74084	1	1
		171	6.6107e-05	-5.5479	-5.54782	1	1
		172	6.6107e-05	-2.15276	-2.15275	1	1
		173	6.6107e-05	-6.00046	-6.0004	1	1
		174	6.6107e-05	-4.09114	-4.09106	1	1
		175	0.587412	-2.46183	-2.55921	0.658978	1
		176	0.179484	-6.41116	-6.43599	0.823684	1
		177	6.6107e-05	-1.00994	-1.00985	1	1
		178	6.6107e-05	2.71265	2.7127	1	1
		179	0.360313	-3.89327	-3.97515	0.685724	1
		180	6.6107e-05	-3.53822	-3.5381	1	1
		181	6.6107e-05	0.817791	0.817824	1	1
		182	0.999934	-1.89987	-2.39812	0.318159	1
		183	7.51653e-05	-3.46503	-3.46503	1	1
		184	6.6107e-05	-2.4063	-2.40621	1	1
		185	6.6107e-05	-3.95091	-3.95079	1	1
		186	6.6107e-05	-7.09031	-7.09029	1	1
		187	6.6107e-05	-1.985	-1.98486	1	1
		188	6.6107e-05	-1.6633	-1.66328	1	1
		189	6.6107e-05	-0.851868	-0.85179	1	1
		190	6.6107e-05	-1.27544	-1.27534	1	1
		191	0.899988	-3.27467	-3.21847	1	1
		192	6.6107e-05	-1.26471	-1.26463	1	1
		193	6.6107e-05	2.32394	2.32397	1	1
		194	6.6107e-05	0.475041	0.475147	1	1
		195	6.6107e-05	-1.08067	-1.08059	1	1
		196	6.6107e-05	-5.6711	-5.671	1	1
		197	6.6107e-05	-4.06152	-4.06145	1	1
		198	0.131934	-3.90755	-3.92057	0.871804	1
		199	0.510406	-2.62613	-2.89177	0.466069	1
		200	6.6107e-05	-1.81786	-1.81781	1	1
		201	6.6107e-05	-3.47568	-3.47562	1	1
		202	6.6107e-05	-1.9202	-1.92008	1	1
		203	6.6107e-05	-4.12575	-4.12568	1	1
		204	6.6107e-05	-5.22906	-5.22896	1	1
		205	6.6107e-05	-4.96519	-4.9651	1	1
		206	0.0923845	0.335869	0.331266	0.923565	1
		207	6.6107e-05	-0.00744302	-0.00733863	1	1
		208	0.558788	-4.17726	-4.52637	0.403385	1
		209	0.432669	177.591	NA	NA	NA
		210	6.6107e-05	-0.668451	-0.668357	1	1
		211	0.999934	-3.79591	-4.37063	0.283668	1
		212	6.6107e-05	-1.87523	-1.8751	1	1
		213	0.0126233	-5.15609	-5.15618	0.98955	1
		214	0.11635	-5.45185	-5.45464	0.940503	1
		215	6.6107e-05	-5.8982	-5.89811	1	1
		216	6.6107e-05	-6.44579	-6.44569	1	1
		217	6.6107e-05	-3.73088	-3.73083	1	1
		218	6.6107e-05	-5.66704	-5.66696	1	1
		219	6.6107e-05	-5.48027	-5.48022	1	1
		220	6.6107e-05	-6.3593	-6.35919	1	1
		221	6.6107e-05	-6.63095	-6.63085	1	1
		222	6.6107e-05	-6.20387	-6.20378	1	1
		223	6.6107e-05	-6.27569	-6.27561	1	1
		224	6.6107e-05	-6.80245	-6.80235	1	1
		225	6.6107e-05	-6.37507	-6.375	1	1
		226	6.6107e-05	-7.52103	-7.52096	1	1
		227	5.47455e-05	-3.17538	-3.17536	1	1
		228	7.2364e-05	-4.49839	-4.49838	1	1
		229	6.6107e-05	-6.50472	-6.50462	1	1
		230	6.6107e-05	-7.1095	-7.10941	1	1
		231	6.6107e-05	-8.41631	-8.4163	1	1
		232	6.6107e-05	-6.14276	-6.14262	1	1
		233	6.6107e-05	-6.26376	-6.26368	1	1
		234	6.6107e-05	-5.0721	-5.07201	1	1
		235	6.6107e-05	-2.62869	-2.62866	1	1
		236	6.6107e-05	-1.98546	-1.98542	1	1
		237	6.6107e-05	-7.86016	-7.86011	1	1
		238	6.6107e-05	-5.79819	-5.79813	1	1
		239	6.6107e-05	-5.71009	-5.71002	1	1
		240	6.6107e-05	-7.19022	-7.19018	1	1
		241	0.999934	-4.37599	-4.47172	0.661708	1
		242	6.6107e-05	-4.8469	-4.84685	1	1
		243	6.6107e-05	-6.63295	-6.63289	1	1
		244	0.177832	-2.73861	-2.76168	0.829909	1
		245	6.6107e-05	0.353464	0.353495	1	1
		246	0.56632	-2.1717	-2.42606	0.475696	1
		247	6.6107e-05	-2.90052	-2.90043	1	1
		248	0.451035	-1.08164	-1.29739	0.511255	1
		Females of the immigrans group
		ChemicalID	lambda	logL	logL0	P	FDR_lambda
		1	6.6107e-05	-3.29283	-3.29276	1	1
		2	6.6107e-05	-2.19601	-2.19593	1	1
		3	0.404231	-3.69798	-3.83527	0.600266	1
		4	6.6107e-05	0.380661	0.380711	1	1
		5	0.831849	-4.4108	-5.42775	0.153826	1
		6	0.220855	-4.89759	-4.93966	0.771774	1
		7	0.659678	2.12803	2.01554	0.635269	1
		8	6.6107e-05	-5.51289	-5.51282	1	1
		9	6.6107e-05	-2.70587	-2.70586	1	1
		10	6.6107e-05	-1.17468	-1.17464	1	1
		11	6.6107e-05	-3.5306	-3.53056	1	1
		12	0.516809	-4.67442	-4.89606	0.505546	1
		13	0.106007	-6.71488	-6.72325	0.897042	1
		14	6.6107e-05	-6.13828	-6.13822	1	1
		15	6.6107e-05	-6.77116	-6.77111	1	1
		16	6.6107e-05	-7.71115	-7.71113	1	1
		17	6.6107e-05	-6.22198	-6.22188	1	1
		18	0.59152	-3.89455	-4.22457	0.416547	1
		19	6.6107e-05	-6.2248	-6.22474	1	1
		20	6.6107e-05	-3.06813	-3.06801	1	1
		21	6.6107e-05	-3.95559	-3.95555	1	1
		22	6.6107e-05	-2.05765	-2.05754	1	1
		23	6.6107e-05	-5.65188	-5.65176	1	1
		24	6.6107e-05	2.53067	2.53081	1	1
		25	6.6107e-05	-2.04109	-2.04103	1	1
		26	6.6107e-05	-7.13679	-7.13674	1	1
		27	0.774416	-0.204036	-0.971104	0.215493	1
		28	6.6107e-05	3.5147	3.51475	1	1
		29	7.98414e-05	-0.203607	-0.203598	1	1
		30	6.6107e-05	-4.81379	-4.8137	1	1
		31	6.6107e-05	1.01096	1.01106	1	1
		32	0.51613	-3.20045	-3.29905	0.656985	1
		33	6.6107e-05	-7.84119	-7.84115	1	1
		34	6.6107e-05	-7.27891	-7.27886	1	1
		35	4.21631e-05	-5.67788	-5.67788	1	1
		36	6.6107e-05	-0.34933	-0.349225	1	1
		37	6.6107e-05	-4.9188	-4.91876	1	1
		38	6.6107e-05	-4.90129	-4.90125	1	1
		39	6.6107e-05	-4.57781	-4.57774	1	1
		40	6.6107e-05	-4.57876	-4.57868	1	1
		41	6.6107e-05	-5.5609	-5.56084	1	1
		42	6.6107e-05	-4.93617	-4.93607	1	1
		43	6.6107e-05	-2.32408	-2.324	1	1
		44	0.295991	-3.93821	-4.0127	0.699523	1
		45	6.6107e-05	0.632389	0.632447	1	1
		46	6.6107e-05	2.25127	2.25141	1	1
		47	6.6107e-05	-1.9034	-1.90326	1	1
		48	6.6107e-05	-4.15342	-4.15333	1	1
		49	6.6107e-05	-4.63617	-4.63611	1	1
		50	0.999934	-2.5396	-4.94651	0.0282323	1
		51	6.6107e-05	-0.371394	-0.371333	1	1
		52	6.6107e-05	-3.44751	-3.4474	1	1
		53	0.999934	-3.22504	-3.72279	0.318402	1
		54	0.606137	-3.56736	-3.83239	0.466585	1
		55	6.6107e-05	-5.7957	-5.79568	1	1
		56	6.6107e-05	-0.897051	-0.896913	1	1
		57	6.6107e-05	-7.14285	-7.14277	1	1
		58	6.6107e-05	-7.36111	-7.36109	1	1
		59	0.999934	0.34332	-0.292559	0.259437	1
		60	0.999934	-0.373975	-2.6024	0.0347617	1
		61	6.6107e-05	-1.35674	-1.3567	1	1
		62	0.999934	-0.938656	-1.8192	0.184488	1
		63	0.348264	1.46778	1.36508	0.650398	1
		64	0.228478	-1.76521	-1.79524	0.806388	1
		65	6.6107e-05	3.87118	3.87124	1	1
		66	6.6107e-05	4.39276	4.39278	1	1
		67	6.6107e-05	6.49737	6.49744	1	1
		68	6.6107e-05	-7.22318	-7.22312	1	1
		69	6.6107e-05	-8.00695	-8.00692	1	1
		70	6.6107e-05	6.62779	6.6279	1	1
		71	6.6107e-05	-3.46962	-3.46948	1	1
		72	6.6107e-05	-6.08661	-6.08654	1	1
		73	4.60663e-05	-1.11798	-1.11798	1	1
		74	6.6107e-05	4.61044	4.61058	1	1
		75	6.6107e-05	-3.02168	-3.02163	1	1
		76	6.6107e-05	6.4183	6.41839	1	1
		77	0.999934	4.2935	2.87964	0.0926493	1
		78	6.6107e-05	-6.72027	-6.72018	1	1
		79	0.409948	-4.69085	-4.8057	0.631754	1
		80	6.6107e-05	-6.1418	-6.14177	1	1
		81	6.6107e-05	-2.26743	-2.26732	1	1
		82	0.102789	8.09937	8.09298	0.910032	1
		83	4.858e-05	-0.329669	-0.329668	1	1
		84	0.999934	-0.87606	-2.25359	0.0969472	1
		85	0.701843	0.335366	-0.203466	0.299221	1
		86	6.6107e-05	6.88018	6.88026	1	1
		87	6.6107e-05	-0.653454	-0.653332	1	1
		88	6.6107e-05	-5.43143	-5.43139	1	1
		89	6.6107e-05	-1.44288	-1.44278	1	1
		90	6.6107e-05	-0.79292	-0.792786	1	1
		91	0.159234	3.52116	3.51664	0.924227	1
		92	6.6107e-05	0.528923	0.528978	1	1
		93	0.522871	-4.3733	-4.41517	0.772282	1
		94	0.999934	-1.00045	-2.33264	0.102618	1
		95	0.999934	0.347087	-1.22165	0.0765122	1
		96	5.32746e-05	7.20316	7.20317	1	1
		97	0.999934	4.66468	4.12121	0.297149	1
		98	6.6107e-05	-2.75892	-2.75879	1	1
		99	6.6107e-05	-0.778306	-0.778164	1	1
		100	6.6107e-05	1.73128	1.73132	1	1
		101	6.6107e-05	-0.998598	-0.998537	1	1
		102	6.6107e-05	-4.26707	-4.267	1	1
		103	6.6107e-05	-3.39407	-3.39404	1	1
		104	6.6107e-05	-5.44517	-5.44508	1	1
		105	8.10462e-05	0.0374652	0.0374845	1	1
		106	5.59561e-05	-7.57695	-7.57693	1	1
		107	0.999934	-1.70148	-2.84907	0.129775	1
		108	6.6107e-05	2.01342	2.01345	1	1
		109	0.466829	-6.04794	-6.25137	0.523569	1
		110	6.6107e-05	0.710732	0.710823	1	1
		111	6.6107e-05	-6.95494	-6.95491	1	1
		112	6.6107e-05	-0.378716	-0.378675	1	1
		113	6.6107e-05	4.75551	4.75561	1	1
		114	6.6107e-05	0.248438	0.248517	1	1
		115	0.999934	-2.81303	-3.34484	0.302387	1
		116	6.6107e-05	-3.08739	-3.08734	1	1
		117	0.502677	-0.432469	-0.704309	0.460911	1
		118	4.97598e-05	0.746989	0.747001	1	1
		119	6.6107e-05	5.91425	5.91428	1	1
		120	0.884526	2.26299	1.80567	0.338886	1
		121	0.435027	0.0708316	-0.106907	0.551029	1
		122	6.6107e-05	-0.98866	-0.988542	1	1
		123	5.48521e-05	-4.10325	-4.10324	1	1
		124	6.6107e-05	-1.05452	-1.05445	1	1
		125	0.273528	3.43037	3.36165	0.71085	1
		126	6.6107e-05	0.335206	0.335327	1	1
		127	6.6107e-05	-3.65181	-3.65174	1	1
		128	6.6107e-05	-1.38217	-1.38215	1	1
		129	6.6107e-05	3.40593	3.40602	1	1
		130	6.6107e-05	1.1787	1.17881	1	1
		131	0.14556	-5.27421	-5.28998	0.859063	1
		132	6.6107e-05	3.7786	3.77863	1	1
		133	0.213306	-2.43869	-2.46455	0.820094	1
		134	6.6107e-05	-4.18585	-4.18573	1	1
		135	0.102301	-2.22062	-2.22766	0.905533	1
		136	0.402433	180.99	NA	NA	NA
		137	0.910736	178.925	NA	NA	NA
		138	6.6107e-05	-1.1185	-1.11841	1	1
		139	0.999934	3.44116	2.00647	0.09028	1
		140	0.999934	-3.56951	-3.71083	0.594976	1
		141	6.6107e-05	-0.361775	-0.361733	1	1
		142	6.6107e-05	-2.12349	-2.12338	1	1
		143	6.6107e-05	-2.2722	-2.2721	1	1
		144	6.6107e-05	0.595682	0.595805	1	1
		145	6.6107e-05	-3.3199	-3.31986	1	1
		146	6.6107e-05	-6.33353	-6.3335	1	1
		147	6.6107e-05	1.74266	1.74278	1	1
		148	6.6107e-05	1.01138	1.01149	1	1
		149	6.6107e-05	-3.41817	-3.41811	1	1
		150	0.665375	-1.09614	-1.21487	0.626044	1
		151	6.6107e-05	3.89269	3.89277	1	1
		152	0.914074	8.09956	7.56127	0.299464	1
		153	6.6107e-05	-5.2214	-5.22132	1	1
		154	6.6107e-05	-1.57307	-1.57293	1	1
		155	6.6107e-05	-3.01078	-3.01064	1	1
		156	6.6107e-05	-4.42051	-4.42042	1	1
		157	6.6107e-05	-2.62676	-2.62669	1	1
		158	6.6107e-05	1.92319	1.92325	1	1
		159	0.200044	-4.43957	-4.46231	0.831115	1
		160	6.6107e-05	2.35976	2.35979	1	1
		161	0.72531	-1.92075	-2.57748	0.251768	1
		162	6.6107e-05	-4.96577	-4.96571	1	1
		163	6.6107e-05	3.41486	3.41495	1	1
		164	6.6107e-05	-5.04112	-5.04101	1	1
		165	6.6107e-05	-5.50128	-5.50116	1	1
		166	6.6107e-05	-5.60882	-5.6087	1	1
		167	6.6107e-05	-2.17965	-2.17956	1	1
		168	0.999934	1.95891	0.223465	0.0624578	1
		169	6.04464e-05	-7.58816	-7.58814	1	1
		170	6.6107e-05	1.94643	1.94646	1	1
		171	0.675495	0.836791	0.448429	0.378145	1
		172	0.498691	-0.867015	-1.03355	0.563857	1
		173	6.6107e-05	-4.58113	-4.58101	1	1
		174	0.399508	177.518	NA	NA	NA
		175	0.294829	0.349061	0.280276	0.710709	1
		176	0.919946	178.964	NA	NA	NA
		177	7.0303e-05	-2.68881	-2.68879	1	1
		178	0.759235	-3.19457	-3.9452	0.220475	1
		179	6.6107e-05	2.30527	2.30533	1	1
		180	0.886458	1.01491	-0.150822	0.126783	1
		181	6.6107e-05	-0.830985	-0.830944	1	1
		182	0.999934	-5.46767	-5.75415	0.449085	1
		183	0.0498379	-5.07164	-5.07195	0.980141	1
		184	6.6107e-05	-3.12093	-3.12081	1	1
		185	6.6107e-05	-2.78378	-2.78367	1	1
		186	6.6107e-05	-4.01481	-4.01472	1	1
		187	6.6107e-05	-2.6747	-2.67457	1	1
		188	0.584224	3.28293	2.91159	0.388801	1
		189	0.144462	-4.84357	-4.85829	0.863766	1
		190	0.947637	-2.85499	-4.1897	0.102294	1
		191	0.999934	-6.14095	-6.88966	0.221069	1
		192	6.6107e-05	-2.38862	-2.38851	1	1
		193	6.6107e-05	-6.78281	-6.78274	1	1
		194	0.773494	-1.16091	-1.98386	0.199517	1
		195	6.6107e-05	-5.81592	-5.8159	1	1
		196	6.6107e-05	-5.45522	-5.4551	1	1
		197	6.6107e-05	-3.45713	-3.45704	1	1
		198	0.885609	1.57186	0.652139	0.175017	1
		199	0.577798	-4.77722	-5.12319	0.405509	1
		200	6.6107e-05	-1.91849	-1.91844	1	1
		201	6.6107e-05	-2.82958	-2.82944	1	1
		202	6.6107e-05	-1.25103	-1.25093	1	1
		203	6.6107e-05	-3.83212	-3.83207	1	1
		204	6.6107e-05	-4.2692	-4.26917	1	1
		205	0.999934	-3.75618	-4.1862	0.353729	1
		206	6.6107e-05	-3.01288	-3.01284	1	1
		207	0.999934	-2.82448	-3.95091	0.133366	1
		208	6.6107e-05	1.2884	1.28846	1	1
		209	6.6107e-05	-6.39754	-6.39752	1	1
		210	6.6107e-05	-2.34342	-2.3434	1	1
		211	6.6107e-05	-3.38932	-3.38921	1	1
		212	0.999934	-2.4331	-3.84696	0.0926493	1
		213	0.999934	0.168766	-1.79812	0.0473259	1
		214	6.6107e-05	3.14002	3.14007	1	1
		215	6.6107e-05	-1.93055	-1.93046	1	1
		216	0.981931	-4.52514	-5.99448	0.0864816	1
		217	0.999934	-0.429397	-0.648838	0.507663	1
		218	6.6107e-05	-0.733907	-0.733811	1	1
		219	0.894375	-3.70102	-4.52434	0.199416	1
		220	6.6107e-05	4.45198	4.45211	1	1
		221	0.999934	0.797767	0.564047	0.494167	1
		222	6.6107e-05	0.338955	0.339036	1	1
		223	0.939914	179.053	NA	NA	NA
		224	6.6107e-05	-2.66319	-2.66317	1	1
		225	0.929062	-3.57874	-4.50946	0.17246	1
		226	0.999934	-3.84794	-4.20779	0.396244	1
		227	6.6107e-05	-2.91069	-2.91067	1	1
		228	6.6107e-05	-2.73624	-2.73622	1	1
		229	0.947171	-3.22973	-4.22019	0.159293	1
		230	6.6107e-05	-0.117659	-0.11757	1	1
		231	6.6107e-05	-5.37321	-5.3731	1	1
		232	6.6107e-05	-3.30777	-3.30769	1	1
		233	0.999934	-3.45617	-4.71709	0.112281	1
		234	0.386634	-5.2889	-5.34414	0.73961	1
		235	6.6107e-05	-6.54614	-6.54606	1	1
		236	6.6107e-05	-4.93384	-4.93375	1	1
		237	6.6107e-05	-4.01821	-4.01813	1	1
		238	0.494026	-1.4349	-1.61984	0.543067	1
		239	6.6107e-05	-4.66735	-4.66723	1	1
		240	0.113642	-4.87007	-4.87398	0.929555	1
		241	6.6107e-05	-2.71323	-2.71312	1	1
		242	6.6107e-05	-4.19968	-4.1996	1	1
		243	5.7121e-05	-7.02474	-7.02474	1	1
		244	6.6107e-05	-2.75748	-2.75742	1	1
		245	0.999934	-1.72865	-4.42486	0.0202243	1
		246	6.6107e-05	-4.61984	-4.6197	1	1
		247	6.6107e-05	-6.26106	-6.26092	1	1
		248	6.6107e-05	-6.42035	-6.42022	1	1
		249	6.6107e-05	-2.47191	-2.47182	1	1
		250	6.6107e-05	-4.3878	-4.38778	1	1
		251	7.26533e-05	-4.08513	-4.08511	1	1
		252	6.6107e-05	-1.33521	-1.3351	1	1
		253	6.6107e-05	-5.40075	-5.40065	1	1
		254	6.6107e-05	-4.26046	-4.26036	1	1
		255	6.6107e-05	-3.64015	-3.64002	1	1
		256	6.6107e-05	-6.08752	-6.08743	1	1

## Sheet: melanica g.
		Males of the melanica group
		ChemicalID	lambda	logL	logL0	P	FDR_lambda
		1	0.658461	-3.97968	-4.09861	0.625749	1
		2	6.6107e-05	-3.97342	-3.97336	1	1
		3	6.6107e-05	2.1658	2.16587	1	1
		4	6.6107e-05	-3.72684	-3.72676	1	1
		5	6.6107e-05	-3.96866	-3.96862	1	1
		6	6.6107e-05	-1.15429	-1.15422	1	1
		7	6.6107e-05	-5.63001	-5.62996	1	1
		8	6.6107e-05	-1.80738	-1.80733	1	1
		9	6.6107e-05	1.29446	1.29448	1	1
		10	6.6107e-05	-3.66461	-3.66455	1	1
		11	0.999934	-3.79077	-4.33811	0.295437	0.928515
		12	6.6107e-05	-2.73183	-2.73181	1	1
		13	0.999934	-3.04215	-4.03018	0.159806	0.716166
		14	0.999934	-1.32424	-1.78566	0.336734	0.996087
		15	0.999934	-1.72272	-2.92268	0.121342	0.698609
		16	0.999934	-1.68212	-2.75905	0.142213	0.698609
		17	6.6107e-05	-3.74694	-3.74685	1	1
		18	6.6107e-05	-5.48873	-5.48865	1	1
		19	6.6107e-05	-3.40121	-3.40113	1	1
		20	6.6107e-05	-3.38924	-3.38919	1	1
		21	0.25316	0.0841075	0.0789162	0.91884	1
		22	6.6107e-05	0.60385	0.603916	1	1
		23	0.49346	-0.00162058	-0.0235415	0.834148	1
		24	0.999934	-1.26302	-2.5242	0.112242	0.698609
		25	0.999934	-0.381218	-1.43832	0.145938	0.698609
		26	0.999934	-1.77008	-3.02802	0.112706	0.698609
		27	0.999934	-4.42498	-5.68883	0.111863	0.698609
		28	0.999934	-4.9533	-6.21075	0.112774	0.698609
		29	0.999934	-4.60672	-5.60294	0.158086	0.716166
		30	0.975809	-0.569925	-0.955343	0.379959	1
		31	0.999934	-3.21152	-4.46617	0.113176	0.698609
		32	0.999934	-5.72105	-6.94536	0.117628	0.698609
		33	0.999934	-4.96524	-5.55753	0.276424	0.891929
		34	0.999934	-4.8633	-6.04464	0.124267	0.698609
		35	0.945571	-4.34432	-4.6805	0.412228	1
		36	0.935624	0.20759	-0.158377	0.392257	1
		37	6.6107e-05	4.59036	4.59039	1	1
		38	6.6107e-05	-1.02714	-1.0271	1	1
		39	6.6107e-05	-3.53216	-3.53211	1	1
		40	6.6107e-05	-2.75004	-2.75001	1	1
		41	0.854168	142.56	NA	NA	NA
		42	6.6107e-05	-3.61858	-3.61857	1	1
		43	0.999934	3.47416	2.2334	0.115191	0.698609
		44	6.6107e-05	0.794213	0.794254	1	1
		45	0.999934	0.790938	-0.344631	0.131803	0.698609
		46	0.999934	5.02309	4.34083	0.242758	0.839247
		47	6.6107e-05	1.11974	1.11977	1	1
		48	6.6107e-05	-1.2913	-1.29122	1	1
		49	0.999934	-3.63774	-4.69077	0.146717	0.698609
		50	6.6107e-05	-2.43465	-2.43458	1	1
		51	6.6107e-05	-5.26697	-5.26689	1	1
		52	6.6107e-05	0.505751	0.505797	1	1
		53	0.999934	0.876485	-0.344449	0.118135	0.698609
		54	0.999934	0.739867	-0.538101	0.109881	0.698609
		55	0.999934	1.31044	0.614668	0.238144	0.835229
		56	0.245831	-4.99821	-4.99904	0.967528	1
		57	0.999934	0.667847	0.239072	0.354425	1
		58	0.999934	1.19264	0.0979941	0.138973	0.698609
		59	6.6107e-05	3.17374	3.17382	1	1
		60	0.999934	1.48553	0.997064	0.322955	0.97694
		61	0.961353	-3.41901	-3.81679	0.372425	1
		62	0.9735	-2.99317	-3.33081	0.411216	1
		63	0.999934	3.90028	2.98801	0.176775	0.750519
		64	6.6107e-05	-2.03417	-2.03412	1	1
		65	6.6107e-05	-0.225616	-0.225569	1	1
		66	0.999934	2.87549	2.16829	0.234326	0.833924
		67	6.6107e-05	-3.49314	-3.49311	1	1
		68	0.668904	3.93812	3.84171	0.660564	1
		69	6.6107e-05	-6.0347	-6.03466	1	1
		70	6.6107e-05	-4.38374	-4.38367	1	1
		71	6.6107e-05	4.67284	4.6729	1	1
		72	6.6107e-05	-1.90697	-1.9069	1	1
		73	6.6107e-05	6.67928	6.67934	1	1
		74	6.6107e-05	2.76838	2.76844	1	1
		75	6.6107e-05	-3.87233	-3.87225	1	1
		76	6.6107e-05	-5.9333	-5.93322	1	1
		77	0.999934	-5.2787	-5.76824	0.322429	0.97694
		78	0.713409	-2.4368	-2.58713	0.583462	1
		79	6.6107e-05	-0.672758	-0.672726	1	1
		80	0.999934	2.54349	2.23271	0.430471	1
		81	0.999934	-3.24053	-3.88933	0.254651	0.855912
		82	0.999934	-0.381605	-0.953841	0.284709	0.906574
		83	0.999934	-4.07082	-5.13631	0.144348	0.698609
		84	0.999934	-1.46337	-2.55334	0.139818	0.698609
		85	0.999934	-4.96378	-5.71625	0.219913	0.805532
		86	6.78632e-05	3.20035	3.20035	1	1
		87	6.6107e-05	2.57884	2.5789	1	1
		88	0.738327	-5.21772	-5.38019	0.568653	1
		89	6.6107e-05	-2.13475	-2.13469	1	1
		90	0.681792	-1.63695	-1.74	0.649854	1
		91	6.6107e-05	-4.69832	-4.6983	1	1
		92	0.999934	-3.35819	-4.63018	0.110716	0.698609
		93	6.6107e-05	-3.40301	-3.40296	1	1
		94	6.6107e-05	-3.65518	-3.65511	1	1
		95	7.07751e-05	-1.93802	-1.93801	1	1
		96	4.74104e-05	0.724323	0.724329	1	1
		97	6.6107e-05	3.13606	3.13607	1	1
		98	6.6107e-05	3.14525	3.14534	1	1
		99	6.6107e-05	1.28169	1.28175	1	1
		100	6.6107e-05	-3.52382	-3.52376	1	1
		101	6.6107e-05	-0.41905	-0.418994	1	1
		102	0.999934	1.84954	0.799172	0.147227	0.698609
		103	0.999934	-3.4892	-4.5404	0.147069	0.698609
		104	0.643701	3.38799	3.27465	0.634005	1
		105	6.86649e-05	-3.43426	-3.43426	1	1
		106	5.02335e-05	-5.70923	-5.70923	1	1
		107	6.6107e-05	0.715895	0.715956	1	1
		108	0.999934	0.916776	0.279391	0.258874	0.858184
		109	6.6107e-05	-2.6869	-2.68687	1	1
		110	6.6107e-05	-4.89726	-4.89722	1	1
		111	6.6107e-05	6.20687	6.20694	1	1
		112	6.6107e-05	2.38526	2.38532	1	1
		113	0.999934	-2.72355	-3.82168	0.138345	0.698609
		114	6.6107e-05	5.1901	5.19017	1	1
		115	6.6107e-05	-0.0434595	-0.0434181	1	1
		116	0.834735	145.3	NA	NA	NA
		117	0.900129	-3.13807	-3.3864	0.480966	1
		118	0.19551	-5.6731	-5.67523	0.94798	1
		119	6.6107e-05	-6.18344	-6.1834	1	1
		120	6.6107e-05	-0.166985	-0.166905	1	1
		121	6.6107e-05	-2.40244	-2.4024	1	1
		122	6.6107e-05	3.87524	3.8753	1	1
		123	0.999934	-0.151	-1.3892	0.115567	0.698609
		124	0.752379	1.53613	1.37098	0.565478	1
		125	6.6107e-05	-4.31266	-4.31261	1	1
		126	6.6107e-05	1.68748	1.68751	1	1
		127	6.6107e-05	-3.12618	-3.12611	1	1
		128	6.6107e-05	-1.14147	-1.14145	1	1
		129	6.6107e-05	-1.48837	-1.48828	1	1
		130	0.999934	1.98148	1.12603	0.190868	0.76258
		131	6.6107e-05	-3.55973	-3.55971	1	1
		132	0.999934	-0.740703	-1.67521	0.171588	0.750519
		133	6.6107e-05	-5.08922	-5.08914	1	1
		134	6.6107e-05	-4.4151	-4.41504	1	1
		135	6.6107e-05	-6.26025	-6.26017	1	1
		136	6.6107e-05	-0.604993	-0.604936	1	1
		137	0.798915	6.67076	6.55493	0.630307	1
		138	6.6107e-05	5.73567	5.73575	1	1
		139	6.6107e-05	-2.11132	-2.11124	1	1
		140	6.6107e-05	-1.11718	-1.11709	1	1
		141	6.6107e-05	-2.41821	-2.41813	1	1
		142	6.6107e-05	-2.39561	-2.39554	1	1
		143	6.6107e-05	-3.42066	-3.4206	1	1
		144	6.6107e-05	2.06947	2.06953	1	1
		145	0.381966	141.843	NA	NA	NA
		146	6.6107e-05	-3.58023	-3.58018	1	1
		147	6.6107e-05	3.73004	3.73011	1	1
		148	0.999934	4.03545	3.64649	0.377777	1
		149	6.6107e-05	6.1804	6.18048	1	1
		150	6.6107e-05	-2.58197	-2.58192	1	1
		151	0.999934	2.28531	1.54289	0.223019	0.805532
		152	0.999934	-4.59954	-5.05542	0.339651	0.996087
		153	6.6107e-05	-2.93413	-2.93409	1	1
		154	6.6107e-05	3.52286	3.52288	1	1
		155	0.418554	141.896	NA	NA	NA
		156	6.6107e-05	-1.23388	-1.23383	1	1
		157	6.6107e-05	-3.68563	-3.68556	1	1
		158	6.6107e-05	-2.49226	-2.4922	1	1
		159	6.6107e-05	-2.79902	-2.79895	1	1
		160	0.999934	-3.208	-4.3108	0.137511	0.698609
		161	0.999934	-3.05566	-3.57994	0.305837	0.948879
		162	0.999934	0.84374	-0.234051	0.142053	0.698609
		163	0.999934	-4.94433	-6.05053	0.136906	0.698609
		164	0.999934	-2.10256	-3.34761	0.114564	0.698609
		165	6.6107e-05	0.954477	0.954552	1	1
		166	0.999934	0.340896	-0.932157	0.110566	0.698609
		167	0.999934	2.24223	1.1755	0.144115	0.698609
		168	0.999934	3.5958	2.97377	0.264688	0.865601
		169	0.868852	-3.27209	-3.44019	0.562026	1
		170	6.6107e-05	5.18634	5.18639	1	1
		171	0.999934	-4.248	-5.49854	0.113768	0.698609
		172	6.6107e-05	4.31557	4.31565	1	1
		173	0.921947	4.77226	4.42722	0.406136	1
		174	0.999934	4.61342	3.51166	0.137696	0.698609
		175	6.6107e-05	10.6626	10.6626	1	1
		176	0.999934	-5.30176	-6.11876	0.201153	0.76258
		177	6.6107e-05	4.1241	4.12416	1	1
		178	0.999934	-0.538247	-1.20722	0.247395	0.843234
		179	0.999934	-2.29636	-3.50087	0.120637	0.698609
		180	6.6107e-05	6.26347	6.26349	1	1
		181	0.709773	3.9103	3.75892	0.582158	1
		182	7.99201e-05	-4.06919	-4.06919	1	1
		183	6.6107e-05	-4.20636	-4.20629	1	1
		184	6.6107e-05	-0.00214272	-0.00205549	1	1
		185	0.361082	-1.5874	-1.60667	0.844355	1
		186	0.999934	0.52562	-0.597385	0.133959	0.698609
		187	6.6107e-05	4.71916	4.71923	1	1
		188	0.999934	-0.486381	-1.51605	0.151276	0.704013
		189	6.6107e-05	6.87247	6.87253	1	1
		190	0.999934	0.127665	-1.10804	0.115934	0.698609
		191	0.999934	-4.32577	-5.60089	0.110277	0.698609
		192	0.999934	-2.44949	-3.58249	0.132241	0.698609
		193	0.999934	-3.85377	-5.06564	0.11951	0.698609
		194	6.6107e-05	-5.59507	-5.59505	1	1
		195	0.910218	142.66	141.251	0.0932157	0.698609
		196	6.6107e-05	-0.0195793	-0.0195132	1	1
		197	6.6107e-05	-5.23837	-5.23835	1	1
		198	5.4048e-05	-5.19331	-5.19331	1	1
		199	6.6107e-05	-2.47967	-2.47964	1	1
		200	0.999934	-2.70947	-3.16161	0.341633	0.996087
		201	6.6107e-05	-3.84665	-3.84657	1	1
		202	0.999934	5.15459	4.76201	0.375571	1
		203	0.999934	-4.4204	-5.25772	0.195638	0.76258
		204	0.999934	-4.54679	-5.31022	0.216584	0.805532
		205	0.976503	-6.0133	-6.28175	0.46372	1
		206	0.999934	-0.740672	-1.85281	0.135856	0.698609
		207	6.6107e-05	-3.11764	-3.1176	1	1
		208	6.6107e-05	-5.11342	-5.1134	1	1
		209	6.6107e-05	-4.35105	-4.35097	1	1
		210	6.6107e-05	-1.94197	-1.94192	1	1
		211	6.6107e-05	-4.01746	-4.01742	1	1
		212	0.965665	142.765	NA	NA	NA
		213	0.999934	-4.54822	-5.46207	0.176398	0.750519
		214	6.79198e-05	-5.30202	-5.30202	1	1
		215	6.6107e-05	-3.78904	-3.78901	1	1
		216	6.6107e-05	-4.01451	-4.01446	1	1
		217	6.6107e-05	-3.77746	-3.77739	1	1
		218	0.999934	-3.62524	-4.89723	0.110716	0.698609
		219	0.988559	-4.66492	-5.0192	0.399922	1
		220	0.999934	-4.76715	-5.63115	0.188665	0.76258
		221	0.999934	-4.87065	-6.14263	0.110716	0.698609
		222	0.999934	-4.64844	-5.92043	0.110716	0.698609
		223	6.6107e-05	-3.67167	-3.67161	1	1
		224	6.6107e-05	-2.5185	-2.51844	1	1
		225	6.6107e-05	-5.40982	-5.40977	1	1
		226	6.6107e-05	-0.710155	-0.710079	1	1
		227	6.6107e-05	-3.37145	-3.37138	1	1
		228	0.549743	144.857	NA	NA	NA
		229	0.999934	-3.99623	-5.26822	0.110716	0.698609
		230	0.999934	2.26671	0.994725	0.110716	0.698609
		231	0.999934	-4.51614	-5.59177	0.142452	0.698609
		232	6.6107e-05	-2.61664	-2.61657	1	1
		233	7.40484e-05	-4.22915	-4.22914	1	1
		234	6.6107e-05	-4.23095	-4.23092	1	1
		235	6.6107e-05	1.44522	1.44529	1	1
		236	6.6107e-05	-2.41677	-2.4167	1	1
		237	0.999934	-4.95372	-6.07777	0.133779	0.698609
		238	6.6107e-05	-1.86054	-1.86046	1	1
		239	0.999934	-4.53197	-5.3659	0.196546	0.76258
		240	0.999934	-5.76323	-6.57833	0.201674	0.76258
		241	0.999934	-5.26805	-6.54003	0.110716	0.698609
		242	0.999934	-5.12232	-6.39431	0.110716	0.698609
		243	0.999934	-4.98337	-6.18682	0.120801	0.698609
		244	6.6107e-05	-3.50641	-3.50634	1	1
		245	0.999934	-4.8199	-5.92784	0.136597	0.698609
		246	0.999934	-4.16836	-5.44035	0.110716	0.698609
		247	0.486922	-4.71091	-4.75351	0.770381	1
		248	0.999934	-4.70427	-5.56481	0.189554	0.76258
		Females of the melanica group
		ChemicalID	lambda	logL	logL0	P	FDR_lambda
		1	0.162043	-3.49697	-3.49707	0.988953	1
		2	0.951127	-5.90275	-6.19255	0.446472	1
		3	6.6107e-05	-0.00370962	-0.00362957	1	1
		4	6.6107e-05	-2.42332	-2.42328	1	1
		5	6.6107e-05	-3.36745	-3.36737	1	1
		6	0.279237	-5.35305	-5.35634	0.935373	1
		7	0.999934	-3.60889	-4.58724	0.161868	1
		8	6.6107e-05	-4.79549	-4.79548	1	1
		9	0.999934	-3.02924	-3.56912	0.298751	1
		10	6.6107e-05	-2.58881	-2.58876	1	1
		11	0.917545	-4.16998	-4.50021	0.416401	1
		12	0.545772	142.079	141.251	0.198151	1
		13	6.6107e-05	-4.09143	-4.09138	1	1
		14	6.6107e-05	-4.82128	-4.82122	1	1
		15	6.6107e-05	-2.15096	-2.15087	1	1
		16	6.6107e-05	-4.50523	-4.50519	1	1
		17	6.6107e-05	1.15722	1.15728	1	1
		18	6.6107e-05	-4.53064	-4.53058	1	1
		19	6.6107e-05	-5.25659	-5.25655	1	1
		20	6.6107e-05	-2.231	-2.23097	1	1
		21	6.6107e-05	-1.34774	-1.3477	1	1
		22	6.6107e-05	-2.50072	-2.50068	1	1
		23	6.6107e-05	-3.44109	-3.44105	1	1
		24	6.6107e-05	-2.43518	-2.43515	1	1
		25	0.876516	-4.35318	-4.63864	0.449898	1
		26	0.999934	-5.65472	-6.92671	0.110716	1
		27	6.6107e-05	-4.38967	-4.38965	1	1
		28	6.6107e-05	-1.98191	-1.98188	1	1
		29	6.6107e-05	-3.85139	-3.85133	1	1
		30	6.6107e-05	-5.49679	-5.49675	1	1
		31	6.6107e-05	1.26238	1.26244	1	1
		32	6.6107e-05	-4.92896	-4.92892	1	1
		33	6.6107e-05	-3.95824	-3.9582	1	1
		34	6.6107e-05	-4.21198	-4.21193	1	1
		35	6.6107e-05	-3.09319	-3.09314	1	1
		36	6.6107e-05	-1.28099	-1.28095	1	1
		37	6.6107e-05	-4.76459	-4.76456	1	1
		38	6.6107e-05	-2.11374	-2.11367	1	1
		39	6.6107e-05	-2.54056	-2.54048	1	1
		40	0.82637	-1.45074	-1.63384	0.545089	1
		41	6.6107e-05	-4.47256	-4.47253	1	1
		42	0.999934	-3.87746	-5.11742	0.115309	1
		43	6.6107e-05	1.15192	1.15195	1	1
		44	6.6107e-05	-4.48244	-4.48238	1	1
		45	4.91097e-05	0.687438	0.687439	1	1
		46	6.6107e-05	-5.39755	-5.39749	1	1
		47	6.6107e-05	-5.90225	-5.90222	1	1
		48	6.6107e-05	-1.73724	-1.73722	1	1
		49	6.6107e-05	-2.28998	-2.28989	1	1
		50	6.6107e-05	-5.0031	-5.00305	1	1
		51	6.6107e-05	-5.94643	-5.9464	1	1
		52	0.66528	-4.72184	-4.83112	0.640144	1
		53	6.6107e-05	-4.54071	-4.54068	1	1
		54	0.999934	-1.84942	-2.1734	0.420841	1
		55	6.6107e-05	-5.20308	-5.20302	1	1
		56	0.999934	3.52586	2.50312	0.152657	1
		57	6.6107e-05	-1.44593	-1.44584	1	1
		58	6.6107e-05	-5.19048	-5.19047	1	1
		59	0.999934	-4.49628	-4.98292	0.323864	1
		60	6.6107e-05	-3.72747	-3.72745	1	1
		61	6.6107e-05	0.14474	0.14479	1	1
		62	6.6107e-05	0.633083	0.633105	1	1
		63	4.76126e-05	-2.50626	-2.50626	1	1
		64	6.6107e-05	-1.43345	-1.43344	1	1
		65	0.678913	-2.05889	-2.18091	0.621309	1
		66	6.6107e-05	-3.09124	-3.09122	1	1
		67	0.952229	4.29952	3.93394	0.39251	1
		68	6.6107e-05	-6.06552	-6.06548	1	1
		69	6.6107e-05	-4.98486	-4.98482	1	1
		70	6.6107e-05	-2.73646	-2.73641	1	1
		71	6.6107e-05	-4.99165	-4.99161	1	1
		72	6.6107e-05	-4.90891	-4.90885	1	1
		73	6.6107e-05	-3.83674	-3.8367	1	1
		74	6.6107e-05	0.954132	0.95416	1	1
		75	6.6107e-05	1.28755	1.28762	1	1
		76	6.6107e-05	-2.48106	-2.48104	1	1
		77	0.978714	142.791	NA	NA	NA
		78	6.6107e-05	-2.37881	-2.37875	1	1
		79	6.6107e-05	-2.46888	-2.4688	1	1
		80	6.6107e-05	-4.42008	-4.42003	1	1
		81	0.856366	-2.48175	-2.68122	0.527642	1
		82	6.6107e-05	-2.60975	-2.60966	1	1
		83	0.92695	-1.23246	-1.58961	0.39802	1
		84	0.999934	4.01571	3.4316	0.27977	1
		85	6.6107e-05	-0.808814	-0.80878	1	1
		86	0.999934	5.11321	4.2131	0.179686	1
		87	0.420942	-0.570089	-0.599396	0.808701	1
		88	6.6107e-05	-4.93178	-4.93174	1	1
		89	6.6107e-05	-3.35618	-3.35613	1	1
		90	6.6107e-05	-2.89896	-2.8989	1	1
		91	0.964579	0.508994	0.266711	0.486361	1
		92	6.6107e-05	3.89928	3.89932	1	1
		93	6.6107e-05	1.72258	1.72265	1	1
		94	6.6107e-05	-1.2507	-1.25067	1	1
		95	6.6107e-05	-2.6301	-2.63008	1	1
		96	6.6107e-05	-4.15728	-4.15723	1	1
		97	6.6107e-05	-4.89374	-4.89367	1	1
		98	6.6107e-05	0.24746	0.247479	1	1
		99	6.6107e-05	-2.75452	-2.75449	1	1
		100	5.63692e-05	-1.8278	-1.8278	1	1
		101	6.6107e-05	-1.30507	-1.30504	1	1
		102	6.6107e-05	-4.12484	-4.12476	1	1
		103	7.1818e-05	-0.952999	-0.95299	1	1
		104	6.6107e-05	-4.35085	-4.35079	1	1
		105	0.999934	-1.37461	-2.17758	0.205063	1
		106	6.6107e-05	-2.67612	-2.67604	1	1
		107	0.551435	-2.20105	-2.26245	0.726008	1
		108	6.6107e-05	-1.73947	-1.73939	1	1
		109	6.6107e-05	-1.14133	-1.14125	1	1
		110	0.166009	-0.913182	-0.913314	0.987036	1
		111	6.6107e-05	1.53258	1.53265	1	1
		112	6.6107e-05	0.517647	0.517727	1	1
		113	6.6107e-05	-1.57532	-1.57526	1	1
		114	6.6107e-05	-1.07241	-1.07235	1	1
		115	6.6107e-05	-2.67939	-2.67936	1	1
		116	0.999934	-1.57671	-2.01638	0.348385	1
		117	6.6107e-05	0.0234386	0.0235103	1	1
		118	6.6107e-05	-2.00648	-2.0064	1	1
		119	6.6107e-05	4.93112	4.93121	1	1
		120	6.6107e-05	-1.76736	-1.76729	1	1
		121	6.6107e-05	-2.78601	-2.786	1	1
		122	6.6107e-05	-1.80141	-1.80133	1	1
		123	6.6107e-05	-0.609722	-0.609688	1	1
		124	0.999934	-3.46916	-3.82241	0.400611	1
		125	6.6107e-05	-0.638836	-0.638757	1	1
		126	6.6107e-05	-6.00866	-6.00859	1	1
		127	6.6107e-05	-0.285617	-0.285546	1	1
		128	0.442703	0.602084	0.566323	0.789134	1
		129	0.999934	-4.20451	-5.37823	0.12549	1
		130	6.6107e-05	-1.32725	-1.32716	1	1
		131	0.999934	-1.07415	-2.21393	0.13109	1
		132	6.6107e-05	-4.21175	-4.21171	1	1
		133	6.6107e-05	-1.04873	-1.04866	1	1
		134	6.6107e-05	-4.98207	-4.98206	1	1
		135	0.746775	-2.59504	-2.68149	0.677536	1
		136	6.6107e-05	-1.47514	-1.47508	1	1
		137	6.6107e-05	0.225563	0.225602	1	1
		138	6.6107e-05	-3.35059	-3.35051	1	1
		139	6.6107e-05	0.153671	0.1537	1	1
		140	6.6107e-05	-4.85706	-4.857	1	1
		141	6.6107e-05	-1.00352	-1.00347	1	1
		142	6.6107e-05	-4.49372	-4.49371	1	1
		143	0.999934	-3.76439	-4.36952	0.271278	1
		144	0.999934	-1.87598	-2.80654	0.172495	1
		145	0.999934	-2.70042	-3.95819	0.112728	1
		146	6.6107e-05	0.682593	0.682642	1	1
		147	6.6107e-05	1.77398	1.77402	1	1
		148	0.611485	-2.74586	-2.79191	0.761534	1
		149	6.6107e-05	-2.36172	-2.36168	1	1
		150	6.6107e-05	-0.599767	-0.599688	1	1
		151	6.6107e-05	0.318042	0.318128	1	1
		152	6.6107e-05	-1.61243	-1.6124	1	1
		153	6.6107e-05	-2.49701	-2.49694	1	1
		154	6.6107e-05	-3.7021	-3.70208	1	1
		155	6.6107e-05	-3.20105	-3.20097	1	1
		156	6.6107e-05	-3.07166	-3.07159	1	1
		157	6.6107e-05	-2.49127	-2.49118	1	1
		158	6.6107e-05	-2.97313	-2.97309	1	1
		159	0.461946	-1.28725	-1.32673	0.778713	1
		160	6.6107e-05	-0.520882	-0.520829	1	1
		161	0.999934	-0.66667	-1.93441	0.111314	1
		162	0.999934	0.212951	-0.677182	0.182117	1
		163	6.6107e-05	-0.4114	-0.411371	1	1
		164	6.6107e-05	1.23121	1.23128	1	1
		165	0.549071	0.325734	0.295139	0.804625	1
		166	6.6107e-05	0.452119	0.452204	1	1
		167	6.6107e-05	-0.581875	-0.581802	1	1
		168	6.6107e-05	-1.60917	-1.60909	1	1
		169	6.6107e-05	-3.21254	-3.21247	1	1
		170	6.6107e-05	-1.11269	-1.11262	1	1
		171	6.6107e-05	-3.70253	-3.70248	1	1
		172	6.6107e-05	-2.94913	-2.94911	1	1
		173	0.999934	3.37644	2.45192	0.173894	1
		174	6.6107e-05	-2.23001	-2.22996	1	1
		175	6.6107e-05	0.137051	0.137097	1	1
		176	6.6107e-05	3.69819	3.69826	1	1
		177	6.6107e-05	-2.10017	-2.10015	1	1
		178	4.4189e-05	-2.57834	-2.57833	1	1
		179	6.6107e-05	-3.8582	-3.85814	1	1
		180	6.6107e-05	-1.26456	-1.26447	1	1
		181	6.6107e-05	-0.265626	-0.265603	1	1
		182	6.6107e-05	-2.17469	-2.17467	1	1
		183	6.6107e-05	4.04716	4.04719	1	1
		184	4.8083e-05	-0.779635	-0.779632	1	1
		185	4.77372e-05	-2.55862	-2.55862	1	1
		186	0.999934	-0.344842	-1.21436	0.187261	1
		187	0.999934	-1.31295	-1.88795	0.283551	1
		188	0.771072	-2.72014	-2.87441	0.578572	1
		189	6.6107e-05	-3.83692	-3.8369	1	1
		190	0.999934	-3.8365	-4.66173	0.198895	1
		191	0.999934	-4.37538	-5.41187	0.149929	1
		192	0.587719	-2.66158	-2.71598	0.741513	1
		193	0.999934	-4.18132	-5.13886	0.166401	1
		194	6.6107e-05	0.647032	0.647108	1	1
		195	0.988843	-0.681627	-1.05309	0.388728	1
		196	0.999934	-3.321	-4.18505	0.188653	1
		197	6.6107e-05	-1.1298	-1.12976	1	1
		198	0.916708	-2.82854	-3.151	0.421935	1
		199	0.999934	1.96133	0.87091	0.139738	1
		200	0.869376	-0.251778	-0.381107	0.611044	1
		201	6.6107e-05	-2.86578	-2.86576	1	1
		202	6.6107e-05	-3.41974	-3.41971	1	1
		203	6.6107e-05	-2.85659	-2.85655	1	1
		204	6.6107e-05	-2.30968	-2.30964	1	1
		205	0.999934	-2.47957	-3.14944	0.247079	1
		206	0.999934	-3.35884	-4.17902	0.200276	1
		207	0.999934	-3.63775	-4.14391	0.314349	1
		208	6.6107e-05	-4.07833	-4.07826	1	1
		209	0.999627	-4.53179	-4.94101	0.365637	1
		210	6.6107e-05	-1.97745	-1.97743	1	1
		211	6.6107e-05	2.10878	2.10879	1	1
		212	6.6107e-05	1.3882	1.38825	1	1
		213	0.999934	-4.5494	-5.71398	0.126971	1
		214	6.6107e-05	-5.40902	-5.40895	1	1
		215	6.6107e-05	0.526816	0.52684	1	1
		216	6.6107e-05	-4.29183	-4.29176	1	1
		217	6.6107e-05	-4.20434	-4.20426	1	1
		218	6.6107e-05	-4.35494	-4.35493	1	1
		219	6.6107e-05	-2.5325	-2.53245	1	1
		220	0.999934	-1.96497	-3.08407	0.134637	1
		221	0.999934	-5.59105	-6.83983	0.114022	1
		222	0.999934	-4.00859	-5.22178	0.119308	1
		223	0.999934	-4.94107	-5.86874	0.173165	1
		224	0.999934	-3.85337	-4.31366	0.337323	1
		225	6.6107e-05	-3.7711	-3.77102	1	1
		226	6.6107e-05	1.56332	1.56339	1	1
		227	7.02514e-05	-5.04389	-5.04389	1	1
		228	6.6107e-05	-4.45987	-4.4598	1	1
		229	6.6107e-05	-2.90393	-2.90386	1	1
		230	6.6107e-05	-4.75433	-4.75424	1	1
		231	6.6107e-05	-3.60837	-3.60831	1	1
		232	6.6107e-05	-4.25251	-4.25249	1	1
		233	0.999934	-2.14054	-2.7433	0.272219	1
		234	0.999934	-1.75494	-2.3357	0.281151	1
		235	6.6107e-05	-2.95894	-2.95892	1	1
		236	6.6107e-05	-3.00236	-3.00234	1	1
		237	6.6107e-05	-3.34145	-3.34142	1	1
		238	6.6107e-05	-3.36409	-3.36405	1	1
		239	6.6107e-05	-3.21014	-3.21008	1	1
		240	0.999934	-1.16951	-2.22149	0.146917	1
		241	0.712527	-1.85894	-1.96394	0.646756	1
		242	6.6107e-05	0.718226	0.718256	1	1
		243	6.6107e-05	-3.51217	-3.51212	1	1
		244	6.6107e-05	-2.07612	-2.07604	1	1
		245	6.6107e-05	-3.39122	-3.39115	1	1
		246	6.6107e-05	-4.47323	-4.47316	1	1
		247	6.6107e-05	-3.49349	-3.49343	1	1
		248	6.6107e-05	-5.25557	-5.2555	1	1
		249	6.6107e-05	-1.31564	-1.31555	1	1
		250	0.999934	-5.13931	-6.4113	0.110716	1
		251	0.754286	-5.45517	-5.63322	0.550686	1
		252	0.558941	-5.72633	-5.79715	0.706647	1
		253	6.6107e-05	-4.3492	-4.34911	1	1
		254	0.381966	141.843	NA	NA	NA
		255	6.6107e-05	1.87286	1.87293	1	1
		256	6.6107e-05	-4.98517	-4.98509	1	1

## Sheet: melanogaster g.
		Males of the melanogaster group
		ChemicalID	lambda	logL	logL0	P	FDR_lambda
		1	6.6107e-05	-18.6942	-18.6937	1	1
		2	6.6107e-05	-25.0508	-25.0508	1	1
		3	6.6107e-05	-27.3184	-27.3181	1	1
		4	6.6107e-05	-26.2522	-26.252	1	1
		5	0.71022	-29.2677	-32.8798	0.00719329	0.107703
		6	6.6107e-05	-31.0539	-31.0537	1	1
		7	6.6107e-05	-32.1611	-32.1609	1	1
		8	0.522298	-27.4009	-30.5313	0.0123435	0.139145
		9	6.6107e-05	-23.6159	-23.6156	1	1
		10	6.6107e-05	-22.0158	-22.0153	1	1
		11	0.298878	-33.3045	-34.7352	0.0907285	0.401797
		12	0.442006	-29.0691	-32.7652	0.00655053	0.107703
		13	0.256998	-25.4944	-26.489	0.158431	0.530958
		14	0.439342	-27.463	-29.6437	0.0367612	0.242065
		15	0.878463	-22.5	-25.4056	0.0159245	0.160505
		16	0.790101	-22.7725	-23.4844	0.232782	0.679176
		17	6.6107e-05	-28.141	-28.1405	1	1
		18	0.295262	-32.4127	-33.2816	0.187415	0.595884
		19	6.6107e-05	-24.3218	-24.3213	1	1
		20	6.6107e-05	-29.454	-29.4535	1	1
		21	0.303904	-28.6978	-30.0352	0.101945	0.428513
		22	6.6107e-05	-26.7864	-26.7859	1	1
		23	6.6107e-05	-27.7448	-27.7444	1	1
		24	0.323443	-22.2808	-23.2821	0.157037	0.530958
		25	0.0964885	-26.6172	-26.7753	0.57397	1
		26	0.382248	-31.5573	-33.1101	0.0780181	0.351791
		27	0.226073	-15.0829	-15.8161	0.225938	0.667056
		28	0.312393	-16.4222	-17.5514	0.132882	0.484628
		29	6.6107e-05	0.178801	0.17923	1	1
		30	0.24175	-30.5368	-31.3275	0.20855	0.623303
		31	0.226388	-17.9939	-18.3326	0.410469	0.998002
		32	6.6107e-05	19.4897	19.49	1	1
		33	6.6107e-05	-25.1555	-25.1552	1	1
		34	0.510981	-22.0116	-21.9091	1	1
		35	0.108292	-19.8819	-19.9693	0.675791	1
		36	0.479325	-25.9667	-28.1177	0.0380666	0.242065
		37	6.6107e-05	-18.0039	-18.0037	1	1
		38	0.309233	-19.9376	-21.1293	0.122637	0.460817
		39	0.339947	-28.077	-29.3007	0.117724	0.460817
		40	6.6107e-05	-30.2204	-30.22	1	1
		41	6.6107e-05	-20.7913	-20.791	1	1
		42	6.6107e-05	-26.4909	-26.4906	1	1
		43	6.6107e-05	-24.639	-24.6386	1	1
		44	0.528527	-27.9652	-31.3744	0.0090216	0.117756
		45	6.6107e-05	-36.2569	-36.2568	1	1
		46	0.0699337	-34.3218	-34.384	0.724316	1
		47	0.0856976	-30.9219	-31.0572	0.60296	1
		48	6.6107e-05	-32.2292	-32.2289	1	1
		49	6.6107e-05	2.85316	2.8533	1	1
		50	6.6107e-05	-20.9625	-20.9623	1	1
		51	0.762017	-18.5296	-24.5948	0.000496086	0.0153787
		52	0.775356	-32.8134	-37.3985	0.00246005	0.0538748
		53	6.6107e-05	-33.2727	-33.2722	1	1
		54	0.781246	-13.8588	-15.5732	0.0640629	0.311521
		55	0.250732	-12.1426	-12.9784	0.196068	0.607812
		56	0.206407	-24.6904	-25.5322	0.194438	0.607812
		57	6.6107e-05	-16.462	-16.4616	1	1
		58	5.10407e-05	-7.01483	-7.01468	1	1
		59	6.6107e-05	-24.4456	-24.4452	1	1
		60	6.6107e-05	-28.179	-28.1785	1	1
		61	0.129907	-23.6436	-23.7783	0.603756	1
		62	0.363409	-35.264	-37.812	0.0239827	0.191861
		63	0.250236	-23.7306	-23.9774	0.482333	1
		64	0.452998	-25.1884	-26.9122	0.0633499	0.311521
		65	6.6107e-05	-23.1028	-23.1026	1	1
		66	6.6107e-05	-26.5036	-26.5033	1	1
		67	6.6107e-05	-20.8737	-20.8733	1	1
		68	0.614063	-9.21287	-9.77702	0.288137	0.760192
		69	6.6107e-05	-20.0642	-20.0638	1	1
		70	0.209527	-14.5758	-15.125	0.294656	0.761195
		71	0.303039	-28.7524	-30.6044	0.0542856	0.291618
		72	0.527975	-28.0417	-29.8002	0.0607446	0.307442
		73	0.580658	-28.6065	-35.0071	0.000346416	0.012273
		74	6.6107e-05	-28.9348	-28.9343	1	1
		75	0.999934	-4.72867	-13.6038	2.51872e-05	0.00218719
		76	6.6107e-05	-22.4755	-22.475	1	1
		77	6.6107e-05	-28.918	-28.9177	1	1
		78	0.440248	-31.1919	-33.2536	0.0422915	0.249721
		79	0.300289	-24.8743	-25.973	0.13825	0.489802
		80	0.912876	-32.7246	-39.3305	0.000278193	0.0114986
		81	0.568854	-34.0385	-39.2148	0.00129301	0.0320666
		82	0.592442	-18.0488	-25.3094	0.000138594	0.00851579
		83	0.449034	-35.3532	-38.6375	0.0103788	0.128457
		84	0.44693	-23.8496	-26.8411	0.0144453	0.155758
		85	0.0293536	-30.0687	-30.0782	0.890348	1
		86	0.519979	-28.6354	-31.878	0.0108774	0.128457
		87	0.510743	-19.4747	-21.5944	0.0394981	0.24392
		88	6.6107e-05	-29.5212	-29.5209	1	1
		89	0.0197201	-30.1337	-30.1381	0.925841	1
		90	6.6107e-05	-30.9794	-30.979	1	1
		91	6.6107e-05	-29.8352	-29.8348	1	1
		92	0.114414	-7.83154	-7.90556	0.700399	1
		93	0.324053	-27.888	-29.1573	0.111098	0.451678
		94	0.459982	-29.1071	-29.9222	0.201683	0.617498
		95	6.6107e-05	-35.7036	-35.7034	1	1
		96	6.6107e-05	-23.6621	-23.6615	1	1
		97	0.999934	-32.7927	-33.0175	0.502435	1
		98	6.6107e-05	-33.3621	-33.3618	1	1
		99	6.6107e-05	-34.0574	-34.0572	1	1
		100	6.6107e-05	-36.8863	-36.8862	1	1
		101	6.6107e-05	-30.9364	-30.9361	1	1
		102	6.6107e-05	-2.42252	-2.42212	1	1
		103	0.418905	-30.1726	-32.8531	0.0205932	0.170237
		104	6.6107e-05	-28.1288	-28.1286	1	1
		105	0.367886	-38.5113	-40.4706	0.0477545	0.269162
		106	6.6107e-05	-37.7064	-37.7058	1	1
		107	0.330065	-23.7575	-25.4147	0.0686718	0.327512
		108	6.6107e-05	-34.1026	-34.1023	1	1
		109	6.6107e-05	-29.4774	-29.4773	1	1
		110	0.117101	-30.3034	-30.5505	0.482049	1
		111	0.401572	-28.9548	-30.2763	0.104017	0.429936
		112	0.43098	-33.5674	-36.2714	0.0200429	0.170237
		113	6.6107e-05	-35.1142	-35.1141	1	1
		114	0.429136	-26.5194	-28.4876	0.0472524	0.269162
		115	0.580544	-20.7755	-25.3075	0.00260684	0.0538748
		116	0.474584	-26.7715	-28.8735	0.0403255	0.24392
		117	0.670579	-23.311	-25.6715	0.0297974	0.23093
		118	0.726999	-24.8612	-27.0183	0.0377948	0.242065
		119	0.213062	-25.9568	-26.5092	0.293185	0.761195
		120	6.6107e-05	-29.8402	-29.8399	1	1
		121	0.544625	-29.1387	-31.4255	0.0324684	0.237582
		122	0.660819	-20.4512	-27.5102	0.000171689	0.00851579
		123	6.6107e-05	-33.0885	-33.0885	1	1
		124	0.459284	-27.8138	-28.8859	0.14312	0.499912
		125	0.431932	-34.8163	-35.9244	0.136573	0.489802
		126	0.793805	-23.7211	-29.5346	0.000650013	0.0179115
		127	0.194492	-31.8913	-32.2573	0.392243	0.963131
		128	0.999934	-25.6647	-35.8859	6.14564e-06	0.00152412
		129	0.999934	-26.3601	-35.1884	2.6458e-05	0.00218719
		130	0.0551174	-16.271	-16.2839	0.872554	1
		131	6.6107e-05	-25.061	-25.0606	1	1
		132	6.6107e-05	-28.4161	-28.4156	1	1
		133	6.6107e-05	-20.4604	-20.46	1	1
		134	6.6107e-05	-24.186	-24.1857	1	1
		135	6.6107e-05	-27.4336	-27.4332	1	1
		136	6.6107e-05	-21.6627	-21.6621	1	1
		137	0.514755	-28.7147	-31.6063	0.0161799	0.160505
		138	6.6107e-05	-22.2094	-22.2091	1	1
		139	6.6107e-05	-33.137	-33.1369	1	1
		140	0.736673	-25.811	-27.386	0.0759344	0.348736
		141	6.6107e-05	-31.286	-31.2854	1	1
		142	6.6107e-05	-28.9219	-28.9215	1	1
		143	0.0926475	-34.2545	-34.3514	0.659744	1
		144	6.6107e-05	-24.097	-24.0966	1	1
		145	0.842096	-33.8692	-36.0979	0.0347475	0.240305
		146	6.6107e-05	-22.0946	-22.0941	1	1
		147	0.915949	-29.2294	-29.289	0.729885	1
		148	6.6107e-05	-15.1741	-15.1739	1	1
		149	6.6107e-05	-20.3404	-20.3403	1	1
		150	0.94015	-32.085	-34.924	0.0171788	0.16154
		151	0.320831	-33.2494	-34.4648	0.118966	0.460817
		152	6.6107e-05	-25.9168	-25.9164	1	1
		153	0.22007	-27.7582	-28.3327	0.28376	0.756694
		154	6.6107e-05	-28.064	-28.0634	1	1
		155	0.314173	-28.7356	-30.3232	0.0747601	0.348736
		156	0.450593	-25.0924	-29.0674	0.00480892	0.0863235
		157	0.718143	-33.0684	-33.6748	0.270758	0.732703
		158	0.0983289	-18.6605	-18.8337	0.556095	1
		159	6.6107e-05	-31.1409	-31.1408	1	1
		160	0.0446411	-28.8488	-28.8807	0.800733	1
		161	6.6107e-05	-22.4973	-22.4968	1	1
		162	0.0777546	-27.6199	-27.7314	0.636719	1
		163	6.6107e-05	-19.9477	-19.9474	1	1
		164	0.0764466	-32.1818	-32.2719	0.671293	1
		165	6.6107e-05	-25.7968	-25.7964	1	1
		166	0.522212	-19.0068	-19.5109	0.315315	0.806166
		167	0.312732	-27.7215	-28.6297	0.177731	0.572431
		168	0.823898	-27.4436	-31.0323	0.00738289	0.107703
		169	0.583014	-28.9518	-31.2359	0.0325717	0.237582
		170	0.566734	-28.1434	-29.3351	0.122624	0.460817
		171	0.445549	-22.6139	-23.8264	0.119409	0.460817
		172	6.6107e-05	-30.6227	-30.6225	1	1
		173	6.6107e-05	-24.3636	-24.3635	1	1
		174	6.6107e-05	-25.3607	-25.3604	1	1
		175	6.6107e-05	-16.9663	-16.9658	1	1
		176	6.6107e-05	-27.2552	-27.2548	1	1
		177	6.6107e-05	-16.5458	-16.5454	1	1
		178	6.6107e-05	-24.3821	-24.3821	1	1
		179	0.0446558	-25.1105	-25.1237	0.870739	1
		180	6.6107e-05	-28.3888	-28.3887	1	1
		181	0.267471	-30.7336	-31.3425	0.269784	0.732703
		182	0.132508	-18.4633	-18.6551	0.535746	1
		183	0.714174	-24.0836	-24.6874	0.271809	0.732703
		184	0.385435	-32.2493	-33.2454	0.158105	0.530958
		185	0.120729	-33.8559	-34.0148	0.572975	1
		186	0.110446	-33.5672	-33.7453	0.550578	1
		187	6.6107e-05	-26.1857	-26.1854	1	1
		188	6.6107e-05	-23.4943	-23.4938	1	1
		189	6.6107e-05	-17.1818	-17.1815	1	1
		190	6.6107e-05	-20.1629	-20.1627	1	1
		191	6.6107e-05	-30.4933	-30.4927	1	1
		192	6.6107e-05	-31.3803	-31.3799	1	1
		193	6.6107e-05	-30.7639	-30.7636	1	1
		194	0.52247	-26.0343	-27.1783	0.130374	0.48258
		195	0.00342989	-23.0267	-23.0268	0.988061	1
		196	6.6107e-05	-25.1352	-25.1348	1	1
		197	6.6107e-05	-27.1984	-27.1981	1	1
		198	0.311116	-25.2914	-26.2499	0.166192	0.54954
		199	0.69818	-31.9708	-32.888	0.175613	0.572431
		200	0.194561	-25.7621	-25.9776	0.511537	1
		201	0.0450255	-31.361	-31.3838	0.830779	1
		202	0.356404	-34.8363	-35.3208	0.324909	0.822218
		203	0.147839	-26.9799	-27.086	0.645135	1
		204	0.074017	-28.7696	-28.7803	0.883296	1
		205	0.0925366	-33.4693	-33.5995	0.609834	1
		206	6.6107e-05	-26.6441	-26.6438	1	1
		207	6.6107e-05	-28.8241	-28.8236	1	1
		208	0.191466	-32.3877	-32.7576	0.389743	0.963131
		209	6.6107e-05	-31.7702	-31.7702	1	1
		210	6.6107e-05	-29.5542	-29.5541	1	1
		211	6.6107e-05	-33.2019	-33.2018	1	1
		212	6.6107e-05	-22.9056	-22.9055	1	1
		213	6.6107e-05	-26.1653	-26.1649	1	1
		214	6.26245e-05	-29.4976	-29.4975	1	1
		215	6.6107e-05	-21.742	-21.7418	1	1
		216	0.647721	-32.1885	-32.814	0.263356	0.732703
		217	0.59243	-31.9614	-32.6182	0.251736	0.725937
		218	0.645674	-30.7445	-32.1567	0.0928377	0.403925
		219	0.607311	-32.1903	-35.0087	0.017587	0.16154
		220	0.561169	-33.1194	-34.4982	0.0967935	0.413875
		221	0.633921	-31.5127	-33.7381	0.0348829	0.240305
		222	0.750778	-30.8592	-33.6122	0.018951	0.167852
		223	0.0222357	-35.0807	-35.0911	0.885439	1
		224	0.408757	-33.536	-35.474	0.0489794	0.269931
		225	6.6107e-05	-30.6635	-30.663	1	1
		226	6.6107e-05	-3.68733	-3.68725	1	1
		227	6.6107e-05	-32.3632	-32.3632	1	1
		228	0.211968	-28.1553	-28.9458	0.208605	0.623303
		229	0.184384	-20.8102	-21.2426	0.352397	0.882773
		230	0.630615	-14.6595	-18.6225	0.0048731	0.0863235
		231	0.104116	-9.51199	-9.59359	0.686242	1
		232	0.624036	-28.3271	-31.7676	0.00871164	0.117756
		233	0.0468119	-31.179	-31.2186	0.778272	1
		234	0.337917	-22.4085	0	0.0552664	0.291618
		235	6.6107e-05	-26.8335	-26.8331	1	1
		236	0.199236	-29.7728	-30.3778	0.27134	0.732703
		237	0.999934	-18.716	-20.4912	0.0595327	0.307442
		238	0.216964	-29.4399	-29.5952	0.5773	1
		239	6.6107e-05	-27.1173	-27.1171	1	1
		240	6.6107e-05	-28.8026	-28.8023	1	1
		241	6.6107e-05	0.344797	0.345016	1	1
		242	6.6107e-05	-4.81127	-4.81095	1	1
		243	0.0393761	-5.33591	-5.3689	0.797281	1
		244	0.206441	-31.8933	-32.5209	0.262576	0.732703
		245	6.6107e-05	-2.36413	-2.36408	1	1
		246	6.6107e-05	-11.269	-11.2686	1	1
		247	0.499874	-24.0582	-24.1765	0.626699	1
		248	6.6107e-05	-10.207	-10.2069	1	1
		Females of the melanogaster group
		ChemicalID	lambda	logL	logL0	P	FDR_lambda
		1	6.6107e-05	-17.7537	-17.7533	1	1
		2	6.6107e-05	-25.5693	-25.569	1	1
		3	6.6107e-05	-25.6816	-25.6813	1	1
		4	0.624193	-33.6122	-35.0907	0.0855104	0.497515
		5	0.931362	-22.4509	-30.9555	3.71977e-05	0.0095226
		6	6.6107e-05	-29.3757	-29.3754	1	1
		7	6.6107e-05	-28.2985	-28.2983	1	1
		8	0.291833	-30.1674	-30.6963	0.303722	0.984212
		9	6.6107e-05	-28.1741	-28.1737	1	1
		10	6.6107e-05	-31.8936	-31.8935	1	1
		11	0.2185	-32.3414	-32.4384	0.659549	1
		12	6.6107e-05	-18.6983	-18.6982	1	1
		13	6.6107e-05	-28.7524	-28.7522	1	1
		14	6.6107e-05	-28.9364	-28.9362	1	1
		15	0.115299	-31.1724	-31.2527	0.68853	1
		16	0.19214	-26.6069	-27.087	0.327104	1
		17	0.9811	-21.9074	-27.432	0.000887213	0.0542527
		18	0.250951	-30.5595	-31.1322	0.28452	0.984212
		19	0.547563	-27.2218	-29.7747	0.0238467	0.250383
		20	0.307157	-33.6946	-34.2919	0.274417	0.975846
		21	6.6107e-05	-14.9612	-14.9612	1	1
		22	6.6107e-05	-31.6497	-31.6491	1	1
		23	0.199025	-24.0506	-24.6634	0.26827	0.975846
		24	0.999934	-24.4928	-27.0233	0.0244712	0.250383
		25	0.550043	-35.1507	-35.9644	0.202059	0.86212
		26	0.319513	-35.4267	-36.2931	0.18805	0.844574
		27	0.0155373	-27.3019	-27.3061	0.926574	1
		28	6.6107e-05	-36.2125	-36.2124	1	1
		29	0.240666	-31.545	-32.3806	0.196096	0.86212
		30	0.228468	-28.778	-29.4884	0.233285	0.933141
		31	6.6107e-05	-27.9039	-27.9034	1	1
		32	0.139998	-33.5883	-33.9049	0.426154	1
		33	6.6107e-05	-32.7642	-32.7641	1	1
		34	6.6107e-05	-26.6364	-26.6362	1	1
		35	0.463056	-33.4674	-36.1208	0.021243	0.250383
		36	6.6107e-05	-30.6878	-30.6872	1	1
		37	0.491204	-33.1356	-35.6924	0.0237396	0.250383
		38	6.6107e-05	-24.7307	-24.7303	1	1
		39	0.405323	-28.063	-27.8553	1	1
		40	6.6107e-05	-32.1765	-32.1763	1	1
		41	0.426613	-26.1228	-27.9167	0.0582063	0.37252
		42	0.221798	-17.9413	-18.5751	0.260193	0.965355
		43	0.19905	-23.2284	-23.3014	0.702309	1
		44	6.6107e-05	-31.3573	-31.357	1	1
		45	6.6107e-05	-11.6003	-11.6002	1	1
		46	0.479289	-28.9255	-31.635	0.0199178	0.250383
		47	0.264758	-33.2288	-33.8259	0.274457	0.975846
		48	6.6107e-05	-21.6472	-21.6468	1	1
		49	6.6107e-05	-21.1898	-21.1894	1	1
		50	0.328831	-27.6858	-28.825	0.131188	0.685389
		51	6.6107e-05	-26.7041	-26.7041	1	1
		52	6.6107e-05	-31.7815	-31.7815	1	1
		53	0.251665	-29.0784	-29.6413	0.288689	0.984212
		54	6.6107e-05	-23.9987	-23.9987	1	1
		55	0.0305934	-29.7728	-29.7879	0.862184	1
		56	0.818209	-25.8045	-28.9204	0.0125473	0.21414
		57	6.6107e-05	-27.0278	-27.0275	1	1
		58	6.6107e-05	-35.1008	-35.1008	1	1
		59	6.6107e-05	-16.8567	-16.8565	1	1
		60	0.698034	-28.0708	-29.9324	0.0536631	0.35225
		61	6.41973e-05	-27.5532	-27.5531	1	1
		62	6.6107e-05	-29.8072	-29.8069	1	1
		63	0.143967	-10.3176	-10.5297	0.51481	1
		64	6.6107e-05	-30.8547	-30.8542	1	1
		65	0.775156	-10.1223	-12.1953	0.041737	0.344667
		66	0.786554	-28.441	-29.4412	0.15725	0.789334
		67	6.6107e-05	-31.3682	-31.3679	1	1
		68	0.255357	-11.5564	-12.8224	0.111562	0.607656
		69	0.999934	-22.1656	-24.4593	0.0322084	0.294477
		70	6.6107e-05	-30.5722	-30.572	1	1
		71	0.494733	-31.9048	-36.7042	0.00194707	0.0553832
		72	0.626766	-27.5462	-33.4609	0.000583014	0.0542527
		73	6.6107e-05	-22.374	-22.3739	1	1
		74	6.6107e-05	-27.9012	-27.9006	1	1
		75	0.999934	-28.9657	-29.9063	0.170189	0.815208
		76	6.6107e-05	-20.6908	-20.6903	1	1
		77	6.6107e-05	-32.1475	-32.1469	1	1
		78	6.6107e-05	-31.2623	-31.2618	1	1
		79	6.6107e-05	-30.4549	-30.4543	1	1
		80	6.6107e-05	-30.1663	-30.166	1	1
		81	6.6107e-05	-25.1018	-25.1014	1	1
		82	6.6107e-05	-26.5863	-26.5861	1	1
		83	0.484321	-21.9442	-22.5921	0.254991	0.965355
		84	6.6107e-05	-29.6898	-29.6892	1	1
		85	6.6107e-05	-29.136	-29.1356	1	1
		86	0.869183	7.2493	4.74092	0.025103	0.250383
		87	6.6107e-05	-27.5899	-27.5898	1	1
		88	6.6107e-05	-12.704	-12.7038	1	1
		89	0.171302	-29.8034	-30.2103	0.367002	1
		90	0.222366	-31.2076	-31.6131	0.36783	1
		91	0.658592	-7.025	-11.9425	0.00171223	0.0553832
		92	6.6107e-05	-33.2112	-33.211	1	1
		93	6.6107e-05	-28.721	-28.7208	1	1
		94	6.6107e-05	-29.2476	-29.2471	1	1
		95	0.276207	-29.3315	-30.2613	0.172678	0.815208
		96	0.572026	-31.7537	-34.3648	0.0223019	0.250383
		97	0.511229	-13.9108	-18.7812	0.00180222	0.0553832
		98	0.035988	-25.2017	-25.218	0.856375	1
		99	0.522454	-27.3064	-32.4981	0.00127155	0.0542527
		100	0.443827	-27.5628	-31.5702	0.00463966	0.107978
		101	6.6107e-05	-27.9088	-27.9084	1	1
		102	6.6107e-05	-34.0018	-34.0015	1	1
		103	6.6107e-05	-23.1574	-23.157	1	1
		104	0.514086	-27.1737	-30.6064	0.00878778	0.173052
		105	6.6107e-05	-28.0589	-28.0585	1	1
		106	5.90614e-05	-26.0175	-26.0173	1	1
		107	0.923649	-30.7438	-33.2505	0.0251508	0.250383
		108	6.6107e-05	-35.5876	-35.5876	1	1
		109	6.6107e-05	-30.2253	-30.2251	1	1
		110	6.6107e-05	-25.7735	-25.773	1	1
		111	0.393105	-31.3723	-32.8522	0.0853641	0.497515
		112	6.6107e-05	-27.4425	-27.442	1	1
		113	6.6107e-05	-21.604	-21.6038	1	1
		114	0.15721	-36.2303	-36.6042	0.387195	1
		115	6.6107e-05	-37.5363	-37.536	1	1
		116	5.92338e-05	-35.628	-35.6279	1	1
		117	6.6107e-05	-31.1223	-31.1223	1	1
		118	0.134716	-27.7854	-28.2095	0.357044	1
		119	6.6107e-05	-17.6427	-17.6425	1	1
		120	6.6107e-05	-28.5797	-28.5793	1	1
		121	0.210852	-31.2384	-32.0543	0.201439	0.86212
		122	6.6107e-05	-33.1193	-33.1191	1	1
		123	6.6107e-05	-27.6649	-27.6648	1	1
		124	6.6107e-05	-23.3349	-23.3348	1	1
		125	6.6107e-05	-25.0734	-25.0734	1	1
		126	6.6107e-05	-29.5174	-29.517	1	1
		127	0.682582	-20.8542	-26.5845	0.00071088	0.0542527
		128	0.938506	-16.7477	-18.6488	0.0511889	0.344851
		129	6.6107e-05	-35.6855	-35.6851	1	1
		130	0.422492	-22.2116	-23.4781	0.111488	0.607656
		131	6.6107e-05	-30.9123	-30.9117	1	1
		132	6.6107e-05	-36.1422	-36.1417	1	1
		133	6.6107e-05	-36.5008	-36.5005	1	1
		134	0.659602	-32.8636	-33.5879	0.228763	0.933141
		135	6.6107e-05	-22.562	-22.5619	1	1
		136	6.6107e-05	-41.1676	-41.1675	1	1
		137	0.230418	-32.2311	-33.1823	0.167817	0.815208
		138	0.120367	-37.385	-37.4338	0.7547	1
		139	6.6107e-05	-36.0709	-36.0703	1	1
		140	0.165252	-33.0756	-33.2207	0.590095	1
		141	6.6107e-05	-27.8967	-27.8966	1	1
		142	0.656841	-34.7549	-36.9567	0.0358625	0.316579
		143	0.529301	-36.8317	-37.6295	0.206539	0.866788
		144	0.531832	-38.6473	-39.8387	0.122678	0.65428
		145	6.6107e-05	-9.19231	-9.19183	1	1
		146	0.346509	-20.793	-20.9756	0.545683	1
		147	6.6107e-05	-15.8575	-15.8572	1	1
		148	0.168541	-24.1984	-24.3533	0.577746	1
		149	0.682438	-27.5843	-27.6066	0.832705	1
		150	6.6107e-05	-20.4318	-20.4315	1	1
		151	6.6107e-05	-32.1707	-32.1704	1	1
		152	6.6107e-05	-31.1589	-31.1586	1	1
		153	6.6107e-05	-30.5008	-30.5004	1	1
		154	6.6107e-05	-22.7267	-22.7264	1	1
		155	6.6107e-05	-32.9619	-32.9616	1	1
		156	6.6107e-05	-31.8484	-31.8482	1	1
		157	0.86774	-28.3945	-29.4996	0.137102	0.701963
		158	6.6107e-05	-30.3843	-30.3837	1	1
		159	6.6107e-05	-31.9107	-31.9101	1	1
		160	6.6107e-05	-37.2452	-37.2448	1	1
		161	6.6107e-05	-41.0211	-41.0208	1	1
		162	6.6107e-05	-35.7305	-35.7302	1	1
		163	0.984956	-34.5106	-37.0078	0.0254295	0.250383
		164	6.6107e-05	-32.3732	-32.3728	1	1
		165	6.6107e-05	-34.3671	-34.3667	1	1
		166	0.999934	-29.9232	-31.6344	0.0643157	0.39202
		167	0.999934	-29.3466	-31.2583	0.0505393	0.344851
		168	0.267099	-33.5656	-34.1197	0.29251	0.984212
		169	6.6107e-05	-14.9791	-14.9787	1	1
		170	0.588724	-31.1873	-33.7661	0.0231462	0.250383
		171	0.412844	-28.2701	-30.8972	0.0218936	0.250383
		172	6.6107e-05	-37.2983	-37.2981	1	1
		173	0.627744	-18.5164	-20.4252	0.0507216	0.344851
		174	4.19635e-05	-36.1609	-36.1608	1	1
		175	0.311151	-29.7929	-30.3327	0.298771	0.984212
		176	8.05793e-05	-31.7466	-31.7464	1	1
		177	6.6107e-05	-30.2713	-30.271	1	1
		178	0.0533408	-29.0371	-29.0446	0.902894	1
		179	0.259688	-33.4517	-33.9451	0.320498	1
		180	6.6107e-05	-35.2194	-35.2193	1	1
		181	6.6107e-05	-33.1673	-33.1671	1	1
		182	6.6107e-05	-34.0541	-34.0539	1	1
		183	6.6107e-05	-33.6745	-33.6742	1	1
		184	6.6107e-05	-30.4761	-30.4756	1	1
		185	6.6107e-05	-34.0845	-34.0841	1	1
		186	6.6107e-05	-34.4799	-34.4796	1	1
		187	0.24519	-33.4165	-33.8836	0.333809	1
		188	0.623259	-29.7127	-31.8322	0.039505	0.33711
		189	6.6107e-05	-29.5783	-29.5781	1	1
		190	0.534947	-31.5728	-32.268	0.238349	0.938728
		191	6.6107e-05	-14.69	-14.6895	1	1
		192	0.339562	-28.048	-30.0662	0.0445285	0.344851
		193	0.130298	-24.8835	-25.1568	0.459703	1
		194	0.320164	-31.4247	-31.8997	0.329705	1
		195	6.6107e-05	-25.3882	-25.3881	1	1
		196	0.104896	-27.3653	-27.535	0.56012	1
		197	0.719996	-20.9755	-22.9065	0.0493938	0.344851
		198	0.410309	-25.0968	-26.5297	0.0904793	0.514726
		199	0.365173	-34.0589	-36.3655	0.0317269	0.294477
		200	6.77439e-05	-38.6639	-38.6638	1	1
		201	6.6107e-05	-34.6974	-34.6973	1	1
		202	6.6107e-05	-43.5771	-43.5767	1	1
		203	6.6107e-05	-45.05	-45.0495	1	1
		204	6.6107e-05	-38.374	-38.3737	1	1
		205	0.0114355	-31.7325	-31.7339	0.958634	1
		206	6.6107e-05	-29.1728	-29.1724	1	1
		207	6.6107e-05	-30.4518	-30.4513	1	1
		208	0.792801	-27.3048	-30.4565	0.0120501	0.21414
		209	6.6107e-05	-19.7816	-19.7811	1	1
		210	0.436304	-36.7936	-40.3967	0.00726517	0.15499
		211	6.6107e-05	-23.9615	-23.961	1	1
		212	0.708027	-36.3371	-38.2702	0.0492684	0.344851
		213	5.32665e-05	-33.5733	-33.5732	1	1
		214	0.360574	-34.9863	-35.5041	0.308842	0.988293
		215	7.11537e-05	-34.9758	-34.9757	1	1
		216	0.11188	-28.6045	-28.7805	0.553038	1
		217	0.867718	-20.2858	-20.4779	0.535423	1
		218	6.6107e-05	-35.8207	-35.8206	1	1
		219	6.6107e-05	-26.8389	-26.8388	1	1
		220	0.869213	-41.7259	-43.6401	0.050386	0.344851
		221	5.6434e-05	-39.7541	-39.7539	1	1
		222	0.467696	-37.965	-38.502	0.300034	0.984212
		223	0.294826	-38.5535	-38.5745	0.837645	1
		224	0.361527	-37.3286	-37.8814	0.293033	0.984212
		225	6.6107e-05	-27.0009	-27.0008	1	1
		226	6.6107e-05	-30.4952	-30.4949	1	1
		227	6.6107e-05	-31.3833	-31.3833	1	1
		228	6.6107e-05	-36.3465	-36.3459	1	1
		229	0.233562	-31.0829	-32.0021	0.175142	0.815208
		230	0.159412	-35.8459	-36.0343	0.539351	1
		231	6.6107e-05	-33.7845	-33.7844	1	1
		232	6.6107e-05	-34.0896	-34.0892	1	1
		233	6.6107e-05	-32.0821	-32.082	1	1
		234	6.6107e-05	-31.1419	-31.1417	1	1
		235	0.228859	-27.9489	-28.6648	0.231479	0.933141
		236	0.0836074	-29.9929	-30.0909	0.658063	1
		237	0.213528	-31.8387	-32.4865	0.255023	0.965355
		238	0.372847	-23.8462	-25.6196	0.0596614	0.37252
		239	6.6107e-05	-35.3336	-35.3334	1	1
		240	0.331279	-34.6961	-35.1559	0.337556	1
		241	0.280319	-38.1805	-38.5801	0.371329	1
		242	0.999926	-30.9488	-35.069	0.00409722	0.104889
		243	0.319494	-34.1505	-35.0424	0.181667	0.83048
		244	0.947445	-25.1332	-30.3849	0.00119159	0.0542527
		245	6.6107e-05	-40.0572	-40.0568	1	1
		246	6.6107e-05	-35.9997	-35.9997	1	1
		247	6.6107e-05	-30.5397	-30.5397	1	1
		248	6.6107e-05	-29.0289	-29.0286	1	1
		249	6.6107e-05	-26.0384	-26.0383	1	1
		250	6.6107e-05	-16.7924	-16.7922	1	1
		251	6.6107e-05	-32.2449	-32.2448	1	1
		252	6.6107e-05	-29.7209	-29.7204	1	1
		253	0.178151	-32.5545	-32.9786	0.357014	1
		254	0.112718	-18.639	-18.6991	0.728888	1
		255	6.6107e-05	-28.9672	-28.9672	1	1
		256	0.192956	-33.2878	-33.9253	0.258825	0.965355

## Sheet: obscura g.
		Males of the obscura group
		ChemicalID	lambda	logL	logL0	P	FDR_lambda
		1	6.6107e-05	-9.63261	-9.63247	1	1
		2	6.6107e-05	-10.2377	-10.2375	1	1
		3	6.6107e-05	-4.51238	-4.51222	1	1
		4	7.38479e-05	-10.111	-10.1109	1	1
		5	6.6107e-05	-11.1263	-11.1262	1	1
		6	6.6107e-05	0.139196	0.13934	1	1
		7	6.6107e-05	-7.61344	-7.61325	1	1
		8	6.6107e-05	-4.65099	-4.65081	1	1
		9	6.6107e-05	-7.85266	-7.85257	1	1
		10	6.6107e-05	-6.70718	-6.707	1	1
		11	6.6107e-05	-9.91486	-9.9147	1	1
		12	6.6107e-05	-11.0865	-11.0864	1	1
		13	6.6107e-05	-5.95124	-5.95104	1	1
		14	6.6107e-05	-7.45029	-7.4501	1	1
		15	6.6107e-05	-5.69504	-5.69488	1	1
		16	4.47312e-05	-7.48703	-7.48701	1	1
		17	6.6107e-05	-6.21948	-6.21927	1	1
		18	6.6107e-05	-6.78506	-6.78494	1	1
		19	6.6107e-05	-9.89072	-9.89055	1	1
		20	6.6107e-05	-6.24953	-6.2494	1	1
		21	6.6107e-05	-10.0449	-10.0447	1	1
		22	6.6107e-05	-7.41806	-7.41788	1	1
		23	6.6107e-05	-5.47882	-5.47862	1	1
		24	6.6107e-05	-14.2141	-14.214	1	1
		25	6.6107e-05	-9.29282	-9.2926	1	1
		26	6.6107e-05	-10.9216	-10.9214	1	1
		27	6.6107e-05	-7.18895	-7.18879	1	1
		28	6.6107e-05	-8.32212	-8.32198	1	1
		29	6.6107e-05	-4.76814	-4.76803	1	1
		30	6.6107e-05	-9.80161	-9.80139	1	1
		31	6.6107e-05	-6.97561	-6.97547	1	1
		32	6.6107e-05	3.76349	3.76366	1	1
		33	6.6107e-05	-8.32961	-8.32953	1	1
		34	6.6107e-05	-3.88616	-3.886	1	1
		35	6.6107e-05	-7.37651	-7.3764	1	1
		36	6.6107e-05	-9.63025	-9.63012	1	1
		37	0.274938	-8.54316	-8.51222	1	1
		38	6.6107e-05	-7.92652	-7.92636	1	1
		39	6.6107e-05	-9.33272	-9.33249	1	1
		40	6.6107e-05	-7.79665	-7.79655	1	1
		41	6.6107e-05	-4.90697	-4.90682	1	1
		42	0.551909	-9.1548	-9.27961	0.617347	1
		43	6.6107e-05	-2.84528	-2.84518	1	1
		44	6.6107e-05	-8.92119	-8.92099	1	1
		45	6.6107e-05	-8.85425	-8.85405	1	1
		46	6.6107e-05	-13.24	-13.2398	1	1
		47	6.6107e-05	-11.0013	-11.0011	1	1
		48	6.6107e-05	-6.31114	-6.31102	1	1
		49	6.6107e-05	-5.92162	-5.92142	1	1
		50	5.84799e-05	-5.98534	-5.9853	1	1
		51	6.6107e-05	0.71221	0.712431	1	1
		52	6.6107e-05	-7.44549	-7.44534	1	1
		53	6.6107e-05	-10.0217	-10.0215	1	1
		54	6.6107e-05	-7.30202	-7.30183	1	1
		55	0.585936	-2.84441	-3.09948	0.475073	1
		56	6.6107e-05	-9.82199	-9.82182	1	1
		57	6.6107e-05	-2.19064	-2.19042	1	1
		58	0.604003	-0.911867	-1.07392	0.569152	1
		59	0.999934	-7.16354	-7.49092	0.418418	1
		60	6.6107e-05	-10.4534	-10.4533	1	1
		61	0.999934	-10.7213	-12.6402	0.0501074	1
		62	6.6107e-05	-13.7903	-13.7901	1	1
		63	6.6107e-05	-7.50791	-7.50776	1	1
		64	0.860398	-5.36765	-5.33773	1	1
		65	6.6107e-05	-7.78635	-7.7862	1	1
		66	6.6107e-05	-5.86509	-5.86498	1	1
		67	6.6107e-05	-6.24483	-6.24471	1	1
		68	6.6107e-05	-2.43497	-2.43484	1	1
		69	6.6107e-05	-10.6848	-10.6847	1	1
		70	6.6107e-05	-7.42131	-7.42114	1	1
		71	6.6107e-05	-11.0695	-11.0694	1	1
		72	6.6107e-05	-2.93186	-2.9317	1	1
		73	6.6107e-05	-10.0416	-10.0414	1	1
		74	6.6107e-05	-13.0309	-13.0307	1	1
		75	6.6107e-05	-14.6058	-14.6056	1	1
		76	6.6107e-05	-7.15535	-7.15516	1	1
		77	6.6107e-05	-9.45844	-9.4583	1	1
		78	6.6107e-05	-11.7819	-11.7818	1	1
		79	6.6107e-05	-10.5205	-10.5204	1	1
		80	6.6107e-05	-4.91283	-4.91268	1	1
		81	6.6107e-05	-14.3285	-14.3284	1	1
		82	6.6107e-05	-10.1543	-10.1541	1	1
		83	6.6107e-05	-12.7918	-12.7916	1	1
		84	6.6107e-05	-14.0051	-14.0049	1	1
		85	6.6107e-05	-10.2268	-10.2266	1	1
		86	6.6107e-05	-9.91291	-9.91273	1	1
		87	6.6107e-05	-0.181016	-0.180857	1	1
		88	0.708089	-6.98888	-7.65778	0.247421	1
		89	6.6107e-05	-8.57015	-8.56996	1	1
		90	6.6107e-05	-9.34094	-9.34076	1	1
		91	6.6107e-05	-10.2432	-10.243	1	1
		92	6.6107e-05	-9.27467	-9.27446	1	1
		93	6.6107e-05	-8.90174	-8.90157	1	1
		94	6.6107e-05	-10.2319	-10.2318	1	1
		95	6.6107e-05	-6.79938	-6.79918	1	1
		96	6.6107e-05	-11.9561	-11.9559	1	1
		97	6.6107e-05	-9.76799	-9.76782	1	1
		98	6.6107e-05	-8.57191	-8.57173	1	1
		99	6.6107e-05	-8.86996	-8.86977	1	1
		100	6.6107e-05	-9.38445	-9.38429	1	1
		101	6.6107e-05	-10.9656	-10.9655	1	1
		102	6.6107e-05	-13.5747	-13.5745	1	1
		103	6.6107e-05	-9.18155	-9.18139	1	1
		104	6.6107e-05	-12.8266	-12.8265	1	1
		105	6.6107e-05	-12.0693	-12.0691	1	1
		106	6.6107e-05	-10.7444	-10.7442	1	1
		107	6.6107e-05	-11.0461	-11.0459	1	1
		108	6.6107e-05	-8.99145	-8.99135	1	1
		109	6.6107e-05	-11.8146	-11.8144	1	1
		110	6.6107e-05	-7.72227	-7.72209	1	1
		111	6.6107e-05	-10.5029	-10.5027	1	1
		112	6.6107e-05	-10.2338	-10.2336	1	1
		113	6.6107e-05	-9.62566	-9.62557	1	1
		114	6.6107e-05	-2.43736	-2.43727	1	1
		115	6.6107e-05	-3.70961	-3.70945	1	1
		116	6.6107e-05	2.43834	2.4385	1	1
		117	6.6107e-05	-6.22071	-6.22056	1	1
		118	6.6107e-05	-9.70503	-9.70489	1	1
		119	0.234441	-10.471	-10.4387	1	1
		120	6.6107e-05	-10.1642	-10.164	1	1
		121	6.6107e-05	-8.63414	-8.63403	1	1
		122	6.6107e-05	-12.6443	-12.6442	1	1
		123	6.6107e-05	-8.43014	-8.42995	1	1
		124	6.6107e-05	-9.1177	-9.11757	1	1
		125	6.6107e-05	-10.5744	-10.5742	1	1
		126	6.6107e-05	-9.69579	-9.69563	1	1
		127	6.6107e-05	-8.5812	-8.58099	1	1
		128	6.6107e-05	-10.8823	-10.8822	1	1
		129	6.6107e-05	-9.65847	-9.65835	1	1
		130	6.6107e-05	-3.4304	-3.43021	1	1
		131	6.6107e-05	-6.78711	-6.78701	1	1
		132	6.6107e-05	-5.14247	-5.14242	1	1
		133	0.590868	-12.6663	-12.786	0.624586	1
		134	6.6107e-05	-10.324	-10.3239	1	1
		135	0.76808	-12.006	-12.1428	0.60089	1
		136	7.30159e-05	-6.36871	-6.36864	1	1
		137	6.6107e-05	-2.67593	-2.67582	1	1
		138	6.6107e-05	-3.39538	-3.39526	1	1
		139	6.6107e-05	-8.66917	-8.66906	1	1
		140	6.6107e-05	-5.97316	-5.97306	1	1
		141	0.938034	-7.70155	-8.96097	0.112492	1
		142	6.6107e-05	-9.22792	-9.22778	1	1
		143	6.6107e-05	2.93384	2.93391	1	1
		144	6.6107e-05	-0.0577092	-0.0574923	1	1
		145	6.6107e-05	-4.86626	-4.86608	1	1
		146	6.6107e-05	0.147274	0.147453	1	1
		147	6.6107e-05	0.610026	0.610205	1	1
		148	6.6107e-05	1.7798	1.77999	1	1
		149	6.6107e-05	1.36737	1.36757	1	1
		150	6.6107e-05	-8.75524	-8.75505	1	1
		151	6.6107e-05	-6.43473	-6.43455	1	1
		152	6.6107e-05	-8.25075	-8.25053	1	1
		153	6.6107e-05	-7.59831	-7.59819	1	1
		154	6.6107e-05	-7.49505	-7.49497	1	1
		155	0.999934	-9.63529	-10.0574	0.358206	1
		156	6.6107e-05	-11.3165	-11.3164	1	1
		157	6.6107e-05	-9.12641	-9.1262	1	1
		158	6.6107e-05	-0.37212	-0.371922	1	1
		159	6.6107e-05	-10.7492	-10.749	1	1
		160	6.6107e-05	-10.08	-10.0798	1	1
		161	6.6107e-05	-10.1455	-10.1453	1	1
		162	6.6107e-05	-12.713	-12.7128	1	1
		163	6.6107e-05	-11.3554	-11.3552	1	1
		164	6.6107e-05	-9.40579	-9.40562	1	1
		165	4.8586e-05	1.43918	1.43921	1	1
		166	6.6107e-05	-0.224958	-0.224785	1	1
		167	6.6107e-05	10.2938	10.294	1	1
		168	6.6107e-05	3.73049	3.73069	1	1
		169	6.6107e-05	-1.37063	-1.37045	1	1
		170	6.6107e-05	-0.447191	-0.446972	1	1
		171	0.999934	1.18328	0.632456	0.293905	1
		172	6.6107e-05	-9.03145	-9.03126	1	1
		173	6.6107e-05	-0.363628	-0.363462	1	1
		174	6.6107e-05	-0.205778	-0.205602	1	1
		175	6.6107e-05	-0.256824	-0.256663	1	1
		176	6.6107e-05	-9.20849	-9.20826	1	1
		177	6.6107e-05	0.505297	0.505486	1	1
		178	6.6107e-05	-4.99906	-4.9989	1	1
		179	6.25104e-05	-9.64961	-9.64955	1	1
		180	6.6107e-05	-1.82568	-1.82548	1	1
		181	6.6107e-05	-9.89119	-9.89103	1	1
		182	6.6107e-05	-5.42644	-5.4263	1	1
		183	6.6107e-05	-7.95956	-7.95939	1	1
		184	6.6107e-05	-9.60309	-9.60294	1	1
		185	6.6107e-05	-9.64238	-9.64217	1	1
		186	6.6107e-05	-11.5897	-11.5895	1	1
		187	6.6107e-05	-4.5916	-4.59152	1	1
		188	6.6107e-05	-10.8003	-10.8001	1	1
		189	6.6107e-05	7.55871	7.55879	1	1
		190	6.6107e-05	3.33111	3.33121	1	1
		191	6.6107e-05	1.1414	1.14157	1	1
		192	4.38698e-05	-9.13746	-9.13742	1	1
		193	6.6107e-05	-9.15973	-9.15957	1	1
		194	6.6107e-05	-11.5102	-11.5102	1	1
		195	6.6107e-05	-6.19066	-6.19048	1	1
		196	6.6107e-05	-9.91273	-9.91255	1	1
		197	6.6107e-05	-9.72829	-9.72809	1	1
		198	6.6107e-05	-9.28054	-9.28033	1	1
		199	6.6107e-05	-8.50765	-8.50744	1	1
		200	6.6107e-05	-9.26317	-9.26307	1	1
		201	6.6107e-05	-7.89285	-7.89263	1	1
		202	0.990512	-4.60189	-5.0803	0.327988	1
		203	6.6107e-05	-6.37438	-6.37422	1	1
		204	6.6107e-05	-7.26551	-7.26539	1	1
		205	6.6107e-05	-10.971	-10.9709	1	1
		206	6.6107e-05	-5.83989	-5.83977	1	1
		207	6.6107e-05	-5.93045	-5.93026	1	1
		208	4.31779e-05	-6.67728	-6.67725	1	1
		209	6.6107e-05	-8.77973	-8.77957	1	1
		210	6.6107e-05	2.07243	2.07257	1	1
		211	0.415811	-8.5852	-8.56312	1	1
		212	6.6107e-05	-2.56404	-2.56391	1	1
		213	6.6107e-05	-3.74773	-3.7476	1	1
		214	6.6107e-05	-9.14654	-9.14642	1	1
		215	6.6107e-05	3.81248	3.81259	1	1
		216	6.6107e-05	-4.01516	-4.01504	1	1
		217	6.6107e-05	0.0805468	0.0807111	1	1
		218	0.999934	8.06104	7.25819	0.205098	1
		219	6.6107e-05	-7.65023	-7.65012	1	1
		220	0.802493	290.169	NA	NA	NA
		221	0.735388	289.543	282.437	0.000163298	0.0133905
		222	0.774369	289.9	282.437	0.000111825	0.0133905
		223	6.6107e-05	-9.61232	-9.61213	1	1
		224	6.6107e-05	-10.1223	-10.1221	1	1
		225	6.6107e-05	-8.62157	-8.62139	1	1
		226	6.6107e-05	-8.41345	-8.4133	1	1
		227	6.6107e-05	-2.61578	-2.61558	1	1
		228	0.772796	295.43	NA	NA	NA
		229	6.6107e-05	-6.45792	-6.45776	1	1
		230	6.6107e-05	-2.23299	-2.23276	1	1
		231	0.738947	295.12	287.982	0.000157854	0.0133905
		232	6.6107e-05	-8.84223	-8.84211	1	1
		233	6.6107e-05	-9.85701	-9.85679	1	1
		234	6.6107e-05	-3.00599	-3.00584	1	1
		235	6.6107e-05	-2.52172	-2.52154	1	1
		236	6.6107e-05	-2.01214	-2.01194	1	1
		237	6.6107e-05	-5.76508	-5.76492	1	1
		238	6.6107e-05	-4.90135	-4.90116	1	1
		239	0.999934	-4.05352	-5.22303	0.126168	1
		240	0.999934	-3.88531	-5.64159	0.0609051	1
		241	6.6107e-05	5.78082	5.78098	1	1
		242	0.655581	294.398	287.982	0.00034057	0.0209451
		243	6.6107e-05	-2.73265	-2.7325	1	1
		244	6.6107e-05	-6.02901	-6.02879	1	1
		245	6.6107e-05	-9.37789	-9.37768	1	1
		246	6.6107e-05	-4.15676	-4.15659	1	1
		247	6.6107e-05	-7.79507	-7.79497	1	1
		248	6.6107e-05	-2.55295	-2.55274	1	1
		Females of the obscura group
		ChemicalID	lambda	logL	logL0	P	FDR_lambda
		1	6.6107e-05	-4.49212	-4.49195	1	1
		2	6.6107e-05	-2.23724	-2.2371	1	1
		3	6.6107e-05	-9.72482	-9.72468	1	1
		4	6.6107e-05	-8.3876	-8.38753	1	1
		5	6.6107e-05	-8.72261	-8.7224	1	1
		6	6.6107e-05	-3.4442	-3.44399	1	1
		7	6.6107e-05	-3.93231	-3.93215	1	1
		8	6.6107e-05	-8.90479	-8.90458	1	1
		9	6.6107e-05	-6.37702	-6.37689	1	1
		10	6.6107e-05	-4.76287	-4.76275	1	1
		11	6.6107e-05	-6.67527	-6.67508	1	1
		12	6.6107e-05	-3.43723	-3.43704	1	1
		13	6.6107e-05	-8.33616	-8.33595	1	1
		14	6.6107e-05	-8.11351	-8.11331	1	1
		15	6.6107e-05	-9.97229	-9.97207	1	1
		16	6.6107e-05	-10.0584	-10.0582	1	1
		17	6.6107e-05	-10.4984	-10.4982	1	1
		18	6.6107e-05	-2.89161	-2.89152	1	1
		19	6.6107e-05	-8.23581	-8.23558	1	1
		20	0.710492	-9.77387	-9.75408	1	1
		21	6.6107e-05	-11.2132	-11.213	1	1
		22	6.6107e-05	-6.32345	-6.32327	1	1
		23	6.6107e-05	-9.0793	-9.0791	1	1
		24	6.6107e-05	-7.51732	-7.51718	1	1
		25	0.669896	-7.25146	-7.52818	0.456908	1
		26	6.6107e-05	-10.8244	-10.8242	1	1
		27	6.6107e-05	-6.62796	-6.62777	1	1
		28	6.6107e-05	-3.48512	-3.48492	1	1
		29	6.6107e-05	-8.59892	-8.59885	1	1
		30	6.6107e-05	-8.25821	-8.25801	1	1
		31	6.6107e-05	-3.08782	-3.08762	1	1
		32	0.693684	-7.68578	-8.16215	0.329025	1
		33	6.6107e-05	-10.1908	-10.1905	1	1
		34	6.6107e-05	-4.17732	-4.17714	1	1
		35	6.6107e-05	-5.68884	-5.68863	1	1
		36	6.6107e-05	-2.21838	-2.21818	1	1
		37	6.6107e-05	-10.6231	-10.623	1	1
		38	6.6107e-05	-5.6586	-5.65844	1	1
		39	6.6107e-05	-8.4686	-8.4684	1	1
		40	6.6107e-05	-9.97627	-9.97615	1	1
		41	0.954552	-2.30087	-3.00783	0.234409	1
		42	0.999934	-1.97974	-3.55122	0.0762548	1
		43	0.635419	-4.24969	-4.12895	1	1
		44	6.6107e-05	-7.16187	-7.16179	1	1
		45	6.6107e-05	-7.77086	-7.77078	1	1
		46	6.6107e-05	-6.22711	-6.22691	1	1
		47	6.6107e-05	-10.5868	-10.5866	1	1
		48	6.32628e-05	-8.72874	-8.72871	1	1
		49	6.6107e-05	-3.79102	-3.79094	1	1
		50	6.6107e-05	-6.92771	-6.92756	1	1
		51	0.999934	-2.48159	-3.87716	0.0947864	1
		52	0.752105	-5.28924	-5.48824	0.528124	1
		53	0.654751	-5.7495	-6.0588	0.431565	1
		54	6.6107e-05	-3.4222	-3.42201	1	1
		55	6.6107e-05	-8.87902	-8.87885	1	1
		56	6.6107e-05	-7.2378	-7.23762	1	1
		57	0.999934	-8.1094	-8.4062	0.441031	1
		58	6.6107e-05	-10.8081	-10.8079	1	1
		59	6.6107e-05	-8.65277	-8.65262	1	1
		60	6.6107e-05	-9.65854	-9.65837	1	1
		61	6.6107e-05	-6.95717	-6.95701	1	1
		62	6.6107e-05	-8.53303	-8.53293	1	1
		63	0.744051	-4.16675	-4.88432	0.230927	1
		64	6.6107e-05	-8.76685	-8.76666	1	1
		65	0.999934	-8.15771	-10.5451	0.0288792	1
		66	0.943934	-7.83919	-8.39599	0.291301	1
		67	0.999934	-7.71178	-8.71042	0.157582	1
		68	6.6107e-05	-11.8904	-11.8903	1	1
		69	6.6107e-05	-11.1667	-11.1666	1	1
		70	0.999934	-7.14833	-8.47449	0.103399	1
		71	6.6107e-05	-11.3091	-11.3089	1	1
		72	6.6107e-05	-9.18707	-9.18687	1	1
		73	6.6107e-05	-7.97596	-7.97584	1	1
		74	0.644952	-6.59216	-6.74592	0.579201	1
		75	6.6107e-05	-9.24202	-9.24185	1	1
		76	6.6107e-05	-5.3503	-5.35014	1	1
		77	0.888717	291.084	282.437	3.20145e-05	0.00819572
		78	6.6107e-05	-9.42254	-9.42236	1	1
		79	6.6107e-05	-8.58548	-8.58527	1	1
		80	6.6107e-05	-9.04406	-9.04391	1	1
		81	6.6107e-05	-4.25591	-4.25575	1	1
		82	0.380106	-9.2102	-9.1784	1	1
		83	6.6107e-05	-8.6602	-8.6601	1	1
		84	0.999934	-3.4508	-4.50546	0.146404	1
		85	6.6107e-05	-7.30623	-7.30603	1	1
		86	6.6107e-05	-6.17806	-6.17798	1	1
		87	6.6107e-05	-5.84073	-5.84066	1	1
		88	6.6107e-05	-10.8671	-10.8671	1	1
		89	6.6107e-05	-11.2358	-11.2356	1	1
		90	6.6107e-05	-6.74078	-6.74062	1	1
		91	6.6107e-05	-15.7229	-15.7227	1	1
		92	6.6107e-05	-11.1921	-11.192	1	1
		93	6.6107e-05	-9.33233	-9.33211	1	1
		94	6.6107e-05	-8.55037	-8.55019	1	1
		95	6.6107e-05	-8.12858	-8.12839	1	1
		96	6.6107e-05	-9.65372	-9.65357	1	1
		97	6.6107e-05	-6.07431	-6.07418	1	1
		98	6.6107e-05	-7.74576	-7.74558	1	1
		99	6.6107e-05	-10.7622	-10.762	1	1
		100	6.6107e-05	-13.4291	-13.4289	1	1
		101	0.900507	-6.43768	-7.89053	0.0882669	1
		102	6.6107e-05	-9.83893	-9.83878	1	1
		103	6.6107e-05	-7.76192	-7.76173	1	1
		104	6.6107e-05	-10.1488	-10.1486	1	1
		105	0.611512	-7.89085	-8.09855	0.519244	1
		106	6.6107e-05	-8.36771	-8.36754	1	1
		107	6.6107e-05	-8.66644	-8.66625	1	1
		108	6.6107e-05	-10.0801	-10.08	1	1
		109	6.6107e-05	-8.60136	-8.60121	1	1
		110	6.6107e-05	-9.21099	-9.21089	1	1
		111	6.6107e-05	-9.34251	-9.34234	1	1
		112	6.6107e-05	-6.97611	-6.97594	1	1
		113	6.6107e-05	-8.73321	-8.73301	1	1
		114	6.6107e-05	-7.27869	-7.27853	1	1
		115	6.6107e-05	-10.3547	-10.3545	1	1
		116	0.999934	-8.09787	-9.27588	0.1248	1
		117	6.6107e-05	-9.09355	-9.09336	1	1
		118	6.6107e-05	-9.085	-9.08481	1	1
		119	6.6107e-05	-8.84201	-8.84182	1	1
		120	6.6107e-05	-9.20383	-9.20371	1	1
		121	6.6107e-05	-9.56925	-9.56908	1	1
		122	6.6107e-05	-8.99012	-8.98994	1	1
		123	6.6107e-05	-5.20738	-5.20719	1	1
		124	0.999934	-8.64993	-10.6946	0.0431533	1
		125	6.6107e-05	-8.27912	-8.27891	1	1
		126	6.6107e-05	-8.62664	-8.62643	1	1
		127	6.6107e-05	-10.8489	-10.8487	1	1
		128	6.6107e-05	-9.77475	-9.77465	1	1
		129	6.6107e-05	-9.23756	-9.23743	1	1
		130	0.958309	-8.79926	-8.76587	1	1
		131	6.6107e-05	-10.352	-10.3518	1	1
		132	6.6107e-05	-8.63421	-8.63401	1	1
		133	6.6107e-05	-8.99577	-8.99563	1	1
		134	6.6107e-05	-7.89705	-7.89693	1	1
		135	6.6107e-05	-7.9092	-7.90904	1	1
		136	6.6107e-05	-11.5763	-11.5761	1	1
		137	6.6107e-05	-10.0649	-10.0647	1	1
		138	6.6107e-05	-9.58337	-9.5832	1	1
		139	6.6107e-05	-9.33335	-9.33319	1	1
		140	6.6107e-05	-9.18591	-9.18574	1	1
		141	6.6107e-05	-8.0534	-8.05322	1	1
		142	6.6107e-05	-9.58317	-9.58302	1	1
		143	6.6107e-05	-8.5271	-8.52695	1	1
		144	6.6107e-05	-8.53247	-8.53234	1	1
		145	6.6107e-05	-5.98556	-5.98539	1	1
		146	6.6107e-05	-7.95572	-7.95552	1	1
		147	6.6107e-05	-5.79889	-5.79876	1	1
		148	6.6107e-05	-7.76522	-7.76509	1	1
		149	6.6107e-05	-9.46387	-9.46373	1	1
		150	0.811541	-8.69593	-9.03751	0.4085	1
		151	6.6107e-05	-4.83495	-4.83478	1	1
		152	6.6107e-05	-6.96424	-6.96406	1	1
		153	6.6107e-05	-7.94385	-7.94367	1	1
		154	6.6107e-05	-8.13154	-8.13139	1	1
		155	6.6107e-05	-7.84363	-7.84343	1	1
		156	6.6107e-05	-6.63229	-6.6321	1	1
		157	6.6107e-05	-5.6149	-5.61479	1	1
		158	6.6107e-05	-9.87092	-9.87087	1	1
		159	6.6107e-05	-6.52458	-6.52446	1	1
		160	0.758641	-9.86297	-10.046	0.545204	1
		161	6.6107e-05	-9.34583	-9.34569	1	1
		162	6.6107e-05	-6.80702	-6.80695	1	1
		163	6.6107e-05	-6.92362	-6.92352	1	1
		164	6.6107e-05	-6.40365	-6.40356	1	1
		165	6.6107e-05	-4.69256	-4.6925	1	1
		166	0.999934	-1.74785	-2.20461	0.339179	1
		167	0.999934	-4.09474	-4.83386	0.224048	1
		168	6.6107e-05	-7.53077	-7.53065	1	1
		169	6.6107e-05	-9.36062	-9.36047	1	1
		170	6.6107e-05	-8.12703	-8.12688	1	1
		171	6.6107e-05	-6.57668	-6.57652	1	1
		172	0.670263	-8.05173	-8.23667	0.543067	1
		173	6.6107e-05	-3.5649	-3.56475	1	1
		174	6.6107e-05	-8.75513	-8.75506	1	1
		175	5.6161e-05	-3.60201	-3.60197	1	1
		176	0.999934	-7.04376	-7.59057	0.295671	1
		177	6.6107e-05	-4.76298	-4.76277	1	1
		178	6.6107e-05	0.6636	0.663763	1	1
		179	6.6107e-05	-5.94357	-5.94343	1	1
		180	6.6107e-05	0.4465	0.446685	1	1
		181	0.999934	-6.17961	-7.23384	0.146488	1
		182	0.999934	-6.19923	-7.15539	0.166707	1
		183	0.999934	-6.41757	-7.84765	0.0907986	1
		184	0.999934	-7.04566	-8.60546	0.0773561	1
		185	0.999934	-7.04991	-8.61586	0.076774	1
		186	0.999934	-6.48608	-7.94489	0.0876169	1
		187	6.6107e-05	-9.17251	-9.17238	1	1
		188	0.977215	-8.92306	-8.8891	1	1
		189	6.6107e-05	-7.51354	-7.51336	1	1
		190	6.6107e-05	-8.53629	-8.53613	1	1
		191	6.6107e-05	-8.58369	-8.5835	1	1
		192	6.6107e-05	-10.1167	-10.1166	1	1
		193	6.6107e-05	-11.2235	-11.2233	1	1
		194	0.999934	-7.26121	-8.01356	0.21995	1
		195	6.6107e-05	-8.89899	-8.8988	1	1
		196	6.6107e-05	-10.6175	-10.6173	1	1
		197	6.6107e-05	-6.59985	-6.59967	1	1
		198	6.6107e-05	-5.86154	-5.8614	1	1
		199	6.6107e-05	-10.3039	-10.3037	1	1
		200	6.6107e-05	-10.2068	-10.2067	1	1
		201	6.6107e-05	-5.83258	-5.8325	1	1
		202	6.6107e-05	-9.62751	-9.62739	1	1
		203	6.6107e-05	-7.45213	-7.45193	1	1
		204	6.6107e-05	-4.07517	-4.07512	1	1
		205	6.6107e-05	1.62542	1.62564	1	1
		206	0.567358	-8.48441	-8.70257	0.508898	1
		207	6.6107e-05	-4.81185	-4.81176	1	1
		208	0.907327	-7.19717	-8.72956	0.0800064	1
		209	6.6107e-05	-5.40761	-5.40745	1	1
		210	6.6107e-05	-10.9313	-10.9311	1	1
		211	6.6107e-05	-1.70192	-1.70177	1	1
		212	6.6107e-05	-8.00938	-8.00922	1	1
		213	6.6107e-05	-3.28612	-3.28592	1	1
		214	0.999934	-5.8126	-6.2973	0.32483	1
		215	6.6107e-05	-5.50243	-5.50224	1	1
		216	6.6107e-05	-6.60613	-6.60591	1	1
		217	6.6107e-05	-8.25974	-8.25961	1	1
		218	0.394203	-7.49995	-7.44471	1	1
		219	6.6107e-05	-6.6324	-6.63223	1	1
		220	6.6107e-05	-8.89153	-8.89145	1	1
		221	0.879062	-8.78981	-9.21473	0.356596	1
		222	0.999934	-8.0812	-9.77975	0.065311	1
		223	6.6107e-05	-6.817	-6.81685	1	1
		224	6.6107e-05	-6.22336	-6.2232	1	1
		225	6.6107e-05	-8.38909	-8.38892	1	1
		226	6.6107e-05	-6.45816	-6.45801	1	1
		227	6.6107e-05	-6.72647	-6.7263	1	1
		228	6.6107e-05	-4.34463	-4.34451	1	1
		229	6.6107e-05	-7.64641	-7.64632	1	1
		230	0.926997	-7.85968	-7.7022	1	1
		231	6.6107e-05	14.735	14.7352	1	1
		232	0.666471	-7.07437	-7.58104	0.314108	1
		233	6.6107e-05	-5.22997	-5.22987	1	1
		234	0.923006	-5.3414	-5.67095	0.416882	1
		235	6.6107e-05	-7.69282	-7.69272	1	1
		236	0.978017	-6.18003	-6.87513	0.23837	1
		237	0.86761	-5.87812	-6.03986	0.569534	1
		238	0.999934	-6.9268	-7.64225	0.23162	1
		239	6.6107e-05	-3.32556	-3.32544	1	1
		240	6.6107e-05	-4.6121	-4.61196	1	1
		241	6.6107e-05	-2.9649	-2.96476	1	1
		242	6.6107e-05	0.903945	0.904025	1	1
		243	6.6107e-05	-3.62844	-3.62824	1	1
		244	6.6107e-05	-7.32932	-7.32913	1	1
		245	6.6107e-05	-6.66679	-6.66661	1	1
		246	7.85189e-05	-8.97631	-8.97622	1	1
		247	6.6107e-05	-7.04548	-7.04537	1	1
		248	6.6107e-05	-5.61536	-5.61514	1	1
		249	6.6107e-05	-2.07135	-2.07115	1	1
		250	0.433015	292.579	287.982	0.00242748	0.310717
		251	6.6107e-05	-0.328068	-0.32793	1	1
		252	0.455226	-4.80274	-4.81694	0.866198	1
		253	6.6107e-05	-6.53265	-6.53242	1	1
		254	6.6107e-05	-1.26648	-1.26637	1	1
		255	6.6107e-05	-0.685085	-0.684905	1	1
		256	6.6107e-05	-8.29664	-8.29644	1	1

## Sheet: repleta g.
		Males of the repleta group
		ChemicalID	lambda	logL	logL0	P	FDR_lambda
		1	6.6107e-05	-9.79537	-9.79514	1	1
		2	6.6107e-05	-17.7062	-17.706	1	1
		3	0.890131	-18.1165	-18.5099	0.375062	0.676206
		4	0.926005	-13.9076	-16.6962	0.0181953	0.0893894
		5	0.791979	-12.4954	-13.4862	0.159207	0.374514
		6	0.600507	-12.6186	-13.9604	0.101378	0.287822
		7	0.999934	-21.2703	-22.2014	0.172354	0.390564
		8	0.994177	-8.05944	-10.6869	0.0218853	0.0948365
		9	0.999934	-17.1096	-20.4724	0.00950358	0.0634428
		10	0.34167	-20.3262	-20.7817	0.339839	0.631129
		11	0.999933	-12.5471	-15.2896	0.0191807	0.0893894
		12	6.6107e-05	-16.2113	-16.2111	1	1
		13	0.9574	-13.4493	-16.2207	0.0185565	0.0893894
		14	0.9773	-16.3653	-16.9878	0.264537	0.540005
		15	0.999934	-8.95744	-12.5284	0.00752984	0.0599958
		16	0.999934	-4.0706	-8.24626	0.00385407	0.0453313
		17	0.897047	-2.67537	-4.03689	0.0989099	0.286788
		18	0.871619	-3.67369	-4.64657	0.163046	0.379927
		19	6.6107e-05	-15.5803	-15.5802	1	1
		20	0.997896	-14.2508	-15.8561	0.073167	0.240963
		21	0.643965	-11.6974	-13.4877	0.0584595	0.200549
		22	7.67557e-05	-15.5838	-15.5836	1	1
		23	0.789907	-4.80596	-5.86936	0.144743	0.353975
		24	0.746795	0.033505	-1.80766	0.0549921	0.191311
		25	0.550285	-21.2638	-21.8328	0.286083	0.569858
		26	0.993866	-14.6291	-20.2624	0.000789142	0.0218392
		27	0.999934	-15.1422	-23.5944	3.93072e-05	0.00323629
		28	0.831026	-19.7669	-22.6151	0.0169998	0.085693
		29	0.999934	-13.7682	-23.9065	6.70175e-06	0.00165533
		30	0.52582	-18.7383	-20.0682	0.102911	0.288853
		31	0.603888	-16.4366	-18.4563	0.0444496	0.165279
		32	0.985935	-16.7551	-25.482	2.94355e-05	0.00323629
		33	0.879021	-19.0638	-22.6375	0.00750706	0.0599958
		34	0.999934	-18.2307	-23.8562	0.00079576	0.0218392
		35	0.775962	-19.9543	-22.395	0.0271492	0.108159
		36	0.999934	-13.897	-20.1825	0.000391777	0.0138241
		37	0.896284	-16.5413	-16.3883	1	1
		38	0.571896	-15.3915	-16.3036	0.176826	0.394337
		39	6.6107e-05	-13.6321	-13.6319	1	1
		40	6.6107e-05	-16.227	-16.2269	1	1
		41	6.6107e-05	-18.503	-18.5028	1	1
		42	0.385322	-18.0002	-18.2803	0.45425	0.779166
		43	0.999934	-17.3534	-21.1229	0.00603748	0.0573561
		44	6.6107e-05	-5.0605	-5.06031	1	1
		45	0.999934	-8.66264	-9.04013	0.384908	0.683973
		46	0.999934	-11.9409	-13.964	0.0442724	0.165279
		47	0.999934	-10.519	-13.5965	0.0131034	0.0799014
		48	0.825998	-16.6264	-18.0178	0.0952869	0.283565
		49	0.999934	-27.34	-27.6619	0.422316	0.729454
		50	6.6107e-05	-8.14227	-8.14205	1	1
		51	0.301539	-19.0561	-19.4358	0.383508	0.683973
		52	0.917349	-9.18775	-11.0851	0.0514172	0.181429
		53	0.999934	-15.8616	-19.3054	0.00867901	0.060338
		54	0.842701	-13.9478	-16.9726	0.01391	0.0799014
		55	0.977575	-14.6772	-15.4819	0.204591	0.443281
		56	6.6107e-05	-11.8574	-11.8571	1	1
		57	0.110566	-22.1918	-22.2447	0.745018	1
		58	0.999934	-8.11299	-10.985	0.0165452	0.0851387
		59	6.6107e-05	2.20336	2.20348	1	1
		60	0.956157	-4.39069	-9.46386	0.00144588	0.0274718
		61	0.999934	-12.0521	-14.9809	0.0155094	0.0851387
		62	0.999934	-15.421	-16.8797	0.087629	0.270554
		63	0.999934	-10.2648	-13.2999	0.0137482	0.0799014
		64	0.332467	-17.6694	-17.839	0.560233	0.934983
		65	6.6107e-05	-12.1927	-12.1925	1	1
		66	0.804949	-6.9019	-7.39516	0.320593	0.618645
		67	0.907078	-11.4186	-12.8879	0.0864834	0.270397
		68	0.911666	-0.0222251	-2.60133	0.0231367	0.0978575
		69	6.6107e-05	-9.91522	-9.91506	1	1
		70	0.999933	-16.7753	-22.0884	0.00111501	0.0250371
		71	0.384837	-17.4883	-18.2137	0.228375	0.482125
		72	0.999934	-16.0255	-23.7248	8.70566e-05	0.00527278
		73	0.331667	-13.5739	-14.0558	0.326253	0.619882
		74	0.509253	-12.0469	-12.3837	0.411788	0.721359
		75	0.980997	-8.12444	-11.6525	0.00789937	0.060338
		76	0.863468	-17.9061	-19.8101	0.0510073	0.181429
		77	0.495289	-18.7965	-19.5452	0.221058	0.471225
		78	7.10477e-05	-10.4245	-10.4244	1	1
		79	6.6107e-05	-16.6039	-16.6037	1	1
		80	6.49654e-05	-5.78315	-5.783	1	1
		81	6.6107e-05	-11.6623	-11.6621	1	1
		82	0.999934	-12.9075	-15.6011	0.020286	0.0911027
		83	0.999934	-15.5345	-18.0439	0.025074	0.101529
		84	0.999934	-14.4831	-18.88	0.0030227	0.0373304
		85	0.499702	-18.2797	-18.3739	0.664126	1
		86	6.6107e-05	-11.8827	-11.8826	1	1
		87	0.0387999	-8.18474	-8.19156	0.907052	1
		88	0.33226	-15.7657	-16.2046	0.348772	0.642886
		89	6.6107e-05	-19.3363	-19.336	1	1
		90	6.6107e-05	-18.5227	-18.5224	1	1
		91	6.6107e-05	-14.9336	-14.9334	1	1
		92	6.6107e-05	-12.9786	-12.9785	1	1
		93	0.26544	-17.6277	-17.7561	0.61222	1
		94	0.999934	-18.505	-22.3086	0.00581391	0.0573561
		95	0.754231	-7.39595	-9.15942	0.0603792	0.204297
		96	0.999934	-9.53427	-13.107	0.00751506	0.0599958
		97	0.714416	-2.40017	-5.85733	0.00855082	0.060338
		98	0.914081	-15.263	-17.9356	0.0207799	0.0916543
		99	6.6107e-05	-9.78314	-9.78298	1	1
		100	4.32213e-05	-9.70266	-9.70261	1	1
		101	0.891516	-12.4575	-16.102	0.00693842	0.0599958
		102	0.964629	-18.975	-21.037	0.0422805	0.163176
		103	6.6107e-05	-14.603	-14.6028	1	1
		104	0.47636	-15.681	-15.7648	0.682249	1
		105	6.6107e-05	-9.83428	-9.83401	1	1
		106	6.6107e-05	-14.1613	-14.1611	1	1
		107	0.467034	-15.1408	-15.9479	0.2039	0.443281
		108	6.6107e-05	-15.1782	-15.178	1	1
		109	7.72263e-05	-5.49077	-5.4907	1	1
		110	6.6107e-05	-17.5593	-17.5592	1	1
		111	0.999934	-14.6542	-15.8869	0.116383	0.312463
		112	0.999934	-10.9429	-14.1449	0.0113859	0.0721106
		113	6.6107e-05	-19.257	-19.2568	1	1
		114	0.999934	-5.38485	-8.27332	0.0162379	0.0851387
		115	0.833368	-11.6129	-12.9761	0.0986966	0.286788
		116	0.931157	553.005	NA	NA	NA
		117	0.979133	-12.185	-13.8767	0.0658622	0.219838
		118	0.843544	-13.0057	-14.1863	0.124382	0.330347
		119	6.6107e-05	-20.3719	-20.3717	1	1
		120	6.6107e-05	-13.8248	-13.8245	1	1
		121	6.6107e-05	-10.6001	-10.6	1	1
		122	0.912137	-10.232	-12.747	0.0249144	0.101529
		123	0.680401	-15.3316	-17.4018	0.0418687	0.163176
		124	0.901866	-5.29142	-6.54536	0.113278	0.307469
		125	0.521102	-13.4778	-14.4389	0.165603	0.38228
		126	6.6107e-05	-3.77133	-3.77117	1	1
		127	0.719756	-10.8842	-12.8967	0.0448328	0.165279
		128	0.674305	-7.10092	-7.62988	0.303689	0.595327
		129	0.761432	-2.74394	-4.24314	0.083347	0.270352
		130	0.904412	-17.3347	-17.5665	0.495901	0.838955
		131	0.919002	-15.7924	-16.5404	0.221304	0.471225
		132	6.6107e-05	-10.4791	-10.479	1	1
		133	0.999934	-12.5031	-15.5433	0.0136697	0.0799014
		134	0.999934	-10.7257	-18.2325	0.000106736	0.00527278
		135	0.999934	-16.1204	-19.0016	0.0163726	0.0851387
		136	6.6107e-05	-15.9347	-15.9346	1	1
		137	0.996929	-9.82053	-10.1685	0.404174	0.713079
		138	0.999934	-21.4429	-22.8641	0.0918072	0.27807
		139	7.32717e-05	-13.7437	-13.7435	1	1
		140	0.923812	-11.3636	-15.9839	0.00236704	0.0373304
		141	6.6107e-05	-15.8065	-15.8063	1	1
		142	6.6107e-05	-15.6392	-15.6389	1	1
		143	6.6107e-05	-15.5355	-15.5354	1	1
		144	0.999934	-22.238	-26.0817	0.00556071	0.057229
		145	0.999934	2.86109	-0.642832	0.00811536	0.060338
		146	6.6107e-05	-13.5725	-13.5722	1	1
		147	6.6107e-05	-8.80794	-8.8079	1	1
		148	0.797881	-14.2944	-15.3467	0.14686	0.355633
		149	0.865659	-15.0725	-16.3661	0.107723	0.295641
		150	6.6107e-05	7.92921	7.9294	1	1
		151	6.6107e-05	-6.38306	-6.38286	1	1
		152	0.995793	-7.77679	-9.19356	0.0923149	0.27807
		153	6.6107e-05	-12.335	-12.3347	1	1
		154	6.6107e-05	-15.6568	-15.6567	1	1
		155	6.53479e-05	-14.7414	-14.7413	1	1
		156	0.680706	-12.0394	-11.9758	1	1
		157	0.999934	2.37328	-3.11481	0.00092291	0.0227959
		158	0.973037	-15.2002	-16.68	0.0853744	0.270352
		159	0.701697	-17.7156	-18.3298	0.267751	0.542087
		160	0.868095	-14.6281	-15.3285	0.236609	0.49285
		161	6.6107e-05	-18.2957	-18.2955	1	1
		162	6.6107e-05	-19.455	-19.455	1	1
		163	0.464753	-10.7102	-10.823	0.63469	1
		164	0.915543	-17.2199	-18.1288	0.177578	0.394337
		165	6.6107e-05	-10.4881	-10.4878	1	1
		166	0.699468	-11.0624	-12.1418	0.14176	0.353975
		167	0.999934	-12.2155	-19.1641	0.000193086	0.00794872
		168	0.999934	-11.5928	-16.0943	0.00269528	0.0373304
		169	0.999934	-10.3537	-15.3299	0.00160653	0.0283438
		170	0.999934	-11.3754	-14.8075	0.0087942	0.060338
		171	0.999934	-9.76433	-13.8433	0.0042871	0.0481325
		172	0.999934	-4.35152	-8.74995	0.00301751	0.0373304
		173	0.883816	-15.6027	-18.1729	0.0233749	0.0978575
		174	0.643204	-18.3065	-19.403	0.138638	0.353026
		175	0.464427	-18.983	-19.4922	0.312923	0.608598
		176	0.921049	-9.50206	-10.6314	0.13287	0.347361
		177	0.49486	-19.8086	-20.2936	0.324665	0.619882
		178	0.475216	-17.3338	-18.2376	0.178809	0.394337
		179	0.732469	-9.29545	-9.29589	0.976402	1
		180	5.19256e-05	-11.979	-11.979	1	1
		181	0.811578	-16.762	-17.8263	0.144566	0.353975
		182	6.6107e-05	-11.6344	-11.6343	1	1
		183	0.439066	-15.7225	-17.2068	0.0848978	0.270352
		184	0.667781	-17.0343	-17.3598	0.419786	0.729454
		185	0.138543	-16.416	-16.5113	0.662383	1
		186	0.741888	-17.1888	-17.6594	0.33195	0.625891
		187	0.341478	-17.1256	-17.664	0.299402	0.591617
		188	0.999934	-13.2802	-18.4563	0.0012932	0.0266184
		189	0.782344	-14.9892	-18.2823	0.0102775	0.0668036
		190	0.58046	-10.6965	-12.6654	0.047212	0.171491
		191	0.940099	-16.0108	-20.5036	0.00272122	0.0373304
		192	0.964843	-15.1381	-19.5434	0.00299484	0.0373304
		193	0.994623	-17.6607	-21.2893	0.0070615	0.0599958
		194	0.302066	-14.6207	-14.8118	0.536432	0.901351
		195	0.598507	-17.5547	-18.572	0.153759	0.365179
		196	0.96652	-14.3122	-18.2033	0.00527599	0.0566595
		197	6.6107e-05	-11.1713	-11.171	1	1
		198	0.784146	-16.1103	-17.2073	0.138545	0.353026
		199	6.6107e-05	-12.6375	-12.6374	1	1
		200	6.6107e-05	-5.69445	-5.69434	1	1
		201	0.561496	-16.973	-18.098	0.1336	0.347361
		202	6.6107e-05	-16.6368	-16.6367	1	1
		203	0.561698	-16.1883	-17.2647	0.142308	0.353975
		204	6.6107e-05	-12.9907	-12.9906	1	1
		205	6.6107e-05	-14.7418	-14.7418	1	1
		206	6.6107e-05	-10.8512	-10.8509	1	1
		207	0.551025	-13.2057	-14.2398	0.150397	0.36066
		208	0.999934	-16.6727	-19.4307	0.0188416	0.0893894
		209	6.6107e-05	-11.7345	-11.7343	1	1
		210	6.6107e-05	-18.5173	-18.5172	1	1
		211	6.6107e-05	-13.7413	-13.741	1	1
		212	0.999934	-16.5149	-19.4253	0.0158372	0.0851387
		213	6.6107e-05	-16.2059	-16.2057	1	1
		214	6.6107e-05	-17.9177	-17.9175	1	1
		215	0.642532	-14.1822	-15.5362	0.0998531	0.286788
		216	6.6107e-05	-17.5053	-17.5051	1	1
		217	6.6107e-05	-16.4049	-16.4047	1	1
		218	0.172602	-17.3254	-17.3641	0.780716	1
		219	6.6107e-05	-17.4288	-17.4285	1	1
		220	6.6107e-05	-20.2889	-20.2887	1	1
		221	6.6107e-05	-21.3552	-21.355	1	1
		222	6.6107e-05	-19.6625	-19.6623	1	1
		223	6.6107e-05	-15.9837	-15.9835	1	1
		224	7.02251e-05	-16.5289	-16.5289	1	1
		225	5.4209e-05	-10.1513	-10.1513	1	1
		226	0.461319	-16.7011	-17.1044	0.369128	0.670401
		227	0.611434	-13.0173	-13.97	0.167483	0.383041
		228	6.6107e-05	-7.77344	-7.77328	1	1
		229	0.615318	-17.2934	-17.1982	1	1
		230	0.687129	-19.7403	-20.1444	0.368657	0.670401
		231	0.911167	-18.2491	-18.7123	0.335792	0.628339
		232	0.601825	-16.723	-16.7528	0.807214	1
		233	6.6107e-05	-11.8972	-11.897	1	1
		234	0.966044	-17.1737	-19.8989	0.0195634	0.0894845
		235	0.732954	-11.5613	-12.8802	0.104351	0.289603
		236	6.6107e-05	-13.6441	-13.6439	1	1
		237	6.6107e-05	-14.0685	-14.0682	1	1
		238	6.6107e-05	-13.1051	-13.1049	1	1
		239	0.353258	-7.33384	-7.95918	0.263424	0.540005
		240	6.6107e-05	-9.5875	-9.58729	1	1
		241	6.6107e-05	-20.8112	-20.811	1	1
		242	6.6107e-05	-20.1842	-20.1841	1	1
		243	6.6107e-05	-18.9915	-18.9913	1	1
		244	6.6107e-05	-12.1905	-12.1903	1	1
		245	0.531205	-21.5398	-21.7725	0.49505	0.838955
		246	0.398613	-21.4217	-22.0082	0.278762	0.55979
		247	6.6107e-05	-16.6996	-16.6995	1	1
		248	0.457534	-20.6065	-21.3044	0.237446	0.49285
		Females of the repleta group
		ChemicalID	lambda	logL	logL0	P	FDR_lambda
		1	0.870159	-16.4583	-18.7123	0.0337364	0.231596
		2	6.6107e-05	-14.5167	-14.5165	1	1
		3	6.6107e-05	-15.7998	-15.7995	1	1
		4	0.710824	-12.58	-12.7905	0.516428	1
		5	6.6107e-05	-15.6613	-15.6611	1	1
		6	0.112777	-21.0937	-21.1067	0.871863	1
		7	6.6107e-05	-19.0805	-19.0803	1	1
		8	0.72655	-13.0014	-13.0212	0.842275	1
		9	6.6107e-05	-19.0736	-19.0734	1	1
		10	0.703554	-18.0007	-18.7004	0.236823	0.76143
		11	0.7077	-10.2521	-10.6896	0.349564	0.986548
		12	0.356868	-20.9142	-21.2359	0.422494	1
		13	6.6107e-05	-11.471	-11.4707	1	1
		14	0.786868	-11.3622	-13.3756	0.0447816	0.270202
		15	6.6107e-05	-9.90608	-9.90584	1	1
		16	6.6107e-05	-14.0901	-14.0899	1	1
		17	0.999934	-18.4236	-19.3963	0.163076	0.671186
		18	0.845215	-18.1676	-19.3113	0.130442	0.604269
		19	0.32032	-16.5069	-16.4448	1	1
		20	6.6107e-05	-16.0886	-16.0883	1	1
		21	0.638635	-14.2537	-13.9654	1	1
		22	0.644209	-13.3467	-13.251	1	1
		23	0.65868	-15.9457	-15.9676	0.834531	1
		24	0.903287	-14.9463	-17.3625	0.0279289	0.214968
		25	0.722048	-15.3242	-16.4655	0.130846	0.604269
		26	0.999934	-15.9682	-20.3298	0.00314178	0.0716421
		27	6.6107e-05	-16.3989	-16.3988	1	1
		28	6.6107e-05	-11.6015	-11.6014	1	1
		29	0.81925	-14.1331	-14.9673	0.19647	0.683608
		30	6.6107e-05	-18.7914	-18.7913	1	1
		31	0.801499	-18.8424	-20.5601	0.0638101	0.344846
		32	6.6107e-05	-18.6455	-18.6453	1	1
		33	0.65778	-12.3807	-13.3201	0.170461	0.671186
		34	6.6107e-05	-10.8741	-10.8739	1	1
		35	6.6107e-05	-13.5183	-13.5181	1	1
		36	0.999934	-13.3111	-17.5462	0.00361002	0.0716421
		37	6.6107e-05	-17.408	-17.4079	1	1
		38	0.397985	-17.6635	-18.0089	0.405901	1
		39	0.999934	-11.6116	-12.7106	0.138187	0.61578
		40	0.701664	-10.7895	-11.8181	0.151495	0.663444
		41	6.6107e-05	-14.2966	-14.2963	1	1
		42	6.6107e-05	-10.1075	-10.1073	1	1
		43	0.547966	-16.8883	-17.8739	0.160309	0.671186
		44	0.41866	-18.1804	-18.4557	0.458034	1
		45	0.999934	-16.5641	-20.6667	0.00417711	0.0716421
		46	5.36536e-05	-7.60441	-7.60439	1	1
		47	6.6107e-05	-15.7907	-15.7905	1	1
		48	6.65309e-05	-14.8653	-14.8652	1	1
		49	0.443893	-10.993	-11.4711	0.328153	0.949631
		50	6.6107e-05	-15.4821	-15.4819	1	1
		51	0.298374	-20.796	-21.127	0.41584	1
		52	0.131562	-17.0224	-17.0729	0.750746	1
		53	4.54088e-05	-14.4692	-14.4691	1	1
		54	0.707092	-13.6598	-15.223	0.0770355	0.399327
		55	0.471658	-16.8492	-17.6963	0.193052	0.681043
		56	6.6107e-05	-13.666	-13.6659	1	1
		57	6.6107e-05	-15.2549	-15.2546	1	1
		58	0.999934	-13.5651	-16.6024	0.0137139	0.126808
		59	0.970941	-15.2279	-15.8003	0.284631	0.860669
		60	0.600635	-10.4825	-11.8831	0.0941909	0.460796
		61	6.6107e-05	-19.8015	-19.8013	1	1
		62	6.6107e-05	-14.4573	-14.4571	1	1
		63	0.900778	-20.3524	-21.2097	0.190383	0.681043
		64	6.6107e-05	-10.2627	-10.2623	1	1
		65	4.65535e-05	-7.86337	-7.86334	1	1
		66	6.6107e-05	-14.7465	-14.7464	1	1
		67	0.905789	-4.46358	-6.1484	0.0664082	0.35141
		68	0.709152	-10.6481	-10.8143	0.56435	1
		69	0.908811	-12.1834	-12.5176	0.413619	1
		70	0.845699	-13.6759	-14.1523	0.329006	0.949631
		71	0.193837	-16.2216	-16.2871	0.717371	1
		72	0.349658	-16.6191	-16.8497	0.497076	1
		73	6.6107e-05	-16.3917	-16.3915	1	1
		74	0.999934	-5.43807	-7.43359	0.0457429	0.270202
		75	0.596395	-18.9535	-19.7311	0.212351	0.719163
		76	6.6107e-05	-18.6284	-18.6282	1	1
		77	6.6107e-05	-17.6897	-17.6896	1	1
		78	6.6107e-05	-16.1033	-16.1032	1	1
		79	6.6107e-05	-17.0061	-17.006	1	1
		80	6.6107e-05	-19.0169	-19.0167	1	1
		81	6.6107e-05	-19.1334	-19.1332	1	1
		82	6.6107e-05	-15.9618	-15.9616	1	1
		83	6.6107e-05	-8.277	-8.2768	1	1
		84	0.999934	-12.768	-16.4001	0.00703466	0.0812183
		85	0.677287	-15.4195	-16.0664	0.255316	0.790858
		86	0.999934	-16.9632	-21.6866	0.00211518	0.0698875
		87	6.6107e-05	-19.4735	-19.4733	1	1
		88	6.6107e-05	-17.1155	-17.1153	1	1
		89	6.6107e-05	-19.4336	-19.4335	1	1
		90	0.148622	-13.1744	-13.2213	0.759531	1
		91	0.999934	-15.9506	-19.8741	0.0050902	0.0716421
		92	0.294157	-14.4374	-14.4685	0.80282	1
		93	6.6107e-05	-16.6845	-16.6843	1	1
		94	0.968074	-10.8797	-14.634	0.00614033	0.0779822
		95	6.6107e-05	-12.0046	-12.0043	1	1
		96	0.749428	-12.6276	-13.5964	0.163932	0.671186
		97	6.34159e-05	-10.8786	-10.8785	1	1
		98	0.161402	-12.7054	-12.7517	0.760924	1
		99	6.6107e-05	-9.30635	-9.30634	1	1
		100	6.6107e-05	-8.53342	-8.53334	1	1
		101	6.6107e-05	-15.968	-15.9678	1	1
		102	6.6107e-05	-15.6544	-15.6542	1	1
		103	6.6107e-05	-15.9816	-15.9813	1	1
		104	0.293242	-17.9729	-18.1911	0.508787	1
		105	0.97817	-9.79343	-11.7285	0.0491537	0.283751
		106	0.915969	-16.939	-17.2201	0.453425	1
		107	6.6107e-05	-16.0968	-16.0966	1	1
		108	6.6107e-05	-15.6987	-15.6986	1	1
		109	0.3947	-19.8492	-20.3906	0.298102	0.8908
		110	6.6107e-05	-4.69812	-4.69787	1	1
		111	0.824472	-16.9309	-17.8263	0.180824	0.681043
		112	0.483778	-7.20787	-7.88968	0.242909	0.771236
		113	6.6107e-05	-13.8581	-13.858	1	1
		114	0.214573	-0.533789	-0.649713	0.630156	1
		115	6.6107e-05	-12.5123	-12.5121	1	1
		116	6.6107e-05	-11.4586	-11.4585	1	1
		117	6.6107e-05	1.84097	1.84124	1	1
		118	6.6107e-05	-10.8822	-10.8821	1	1
		119	0.0974671	-6.43792	-6.48496	0.759066	1
		120	0.999934	-4.08327	-7.96032	0.00535906	0.0716421
		121	6.6107e-05	-13.9087	-13.9086	1	1
		122	0.116111	-13.6403	-13.7198	0.690003	1
		123	6.6107e-05	-15.3154	-15.3153	1	1
		124	7.02684e-05	-3.05593	-3.05579	1	1
		125	7.22061e-05	-14.3868	-14.3867	1	1
		126	0.175055	-8.16899	-8.29811	0.611334	1
		127	5.13245e-05	-18.5221	-18.5221	1	1
		128	6.6107e-05	-17.5647	-17.5647	1	1
		129	0.999934	-18.3911	-20.2331	0.0549392	0.310102
		130	0.0531393	-6.52926	-6.5379	0.895421	1
		131	6.6107e-05	-4.79954	-4.79947	1	1
		132	6.6107e-05	-8.78479	-8.78449	1	1
		133	0.954799	-12.5048	-13.3668	0.189177	0.681043
		134	6.6107e-05	-10.856	-10.8559	1	1
		135	0.28314	-2.68198	-2.63773	1	1
		136	0.410703	546.649	NA	NA	NA
		137	6.6107e-05	-13.2874	-13.2872	1	1
		138	6.6107e-05	-12.6205	-12.6204	1	1
		139	6.6107e-05	0.105439	0.105585	1	1
		140	5.26377e-05	-16.2403	-16.2402	1	1
		141	6.6107e-05	-1.91083	-1.91052	1	1
		142	6.6107e-05	-11.3919	-11.3917	1	1
		143	6.6107e-05	-9.76046	-9.76025	1	1
		144	6.76202e-05	-6.52344	-6.52334	1	1
		145	6.93985e-05	-10.9835	-10.9835	1	1
		146	6.6107e-05	-10.6874	-10.6873	1	1
		147	0.95453	-10.1624	-12.2259	0.0422049	0.261465
		148	0.530085	-15.3946	-15.6916	0.440898	1
		149	0.619368	-15.5198	-15.8932	0.38752	1
		150	6.6107e-05	-14.665	-14.6649	1	1
		151	6.6107e-05	-10.781	-10.7809	1	1
		152	0.60452	-14.3674	-14.7452	0.384713	1
		153	6.6107e-05	-12.5163	-12.5162	1	1
		154	6.6107e-05	-14.5466	-14.5464	1	1
		155	0.999934	-5.47346	-9.63893	0.00389755	0.0716421
		156	0.999934	-7.4032	-11.3461	0.00498237	0.0716421
		157	0.803958	-8.94771	-10.474	0.0806096	0.409497
		158	6.6107e-05	-14.4729	-14.4728	1	1
		159	0.765277	-12.9205	-14.6942	0.0596392	0.329312
		160	0.770754	8.2376	7.36176	0.185664	0.681043
		161	0.989501	-9.74444	-13.2634	0.00797977	0.0881244
		162	0.710056	-13.8017	-14.5483	0.221729	0.731418
		163	0.852062	-4.17936	-6.55779	0.0291819	0.218006
		164	0.698549	-13.6111	-14.5725	0.16555	0.671186
		165	6.6107e-05	-15.2206	-15.2205	1	1
		166	6.6107e-05	-16.4517	-16.4515	1	1
		167	0.929049	-11.6342	-12.2596	0.263412	0.806104
		168	7.39742e-05	-13.1131	-13.1131	1	1
		169	6.6107e-05	-16.0673	-16.0672	1	1
		170	0.513919	-8.61324	-8.94319	0.416596	1
		171	6.6107e-05	-12.7982	-12.798	1	1
		172	6.6107e-05	4.17042	4.17049	1	1
		173	6.6107e-05	-14.1923	-14.192	1	1
		174	0.999934	5.27575	1.97317	0.0101684	0.0993371
		175	6.6107e-05	-6.58553	-6.58525	1	1
		176	0.999934	1.09778	-5.20146	0.000386064	0.0274852
		177	6.6107e-05	-17.1532	-17.1531	1	1
		178	0.284182	1.31915	1.01396	0.434641	1
		179	6.6107e-05	-10.6527	-10.6526	1	1
		180	0.502818	-5.66723	-7.06662	0.0943361	0.460796
		181	0.999934	-13.0747	-18.8733	0.000660496	0.027961
		182	0.999934	-13.3148	-16.6486	0.00981816	0.0993371
		183	0.999934	-11.8881	-14.9086	0.0139788	0.126808
		184	0.976279	-15.4736	-16.2823	0.203439	0.698291
		185	6.6107e-05	-16.7304	-16.7304	1	1
		186	6.6107e-05	-15.0604	-15.0603	1	1
		187	0.911926	-10.086	-14.171	0.00425886	0.0716421
		188	0.589948	-13.0211	-15.1831	0.0375769	0.247636
		189	6.6107e-05	-12.7928	-12.7927	1	1
		190	0.999934	-11.2719	-15.8509	0.00247633	0.0698875
		191	6.6107e-05	-15.4106	-15.4103	1	1
		192	6.6107e-05	-16.915	-16.9148	1	1
		193	6.6107e-05	-0.0258202	-0.02574	1	1
		194	0.907952	-12.5079	-16.4202	0.00515395	0.0716421
		195	6.6107e-05	-4.78739	-4.78712	1	1
		196	6.6107e-05	-11.93	-11.9297	1	1
		197	6.6107e-05	-10.828	-10.8279	1	1
		198	0.648445	-15.2528	-16.3748	0.134128	0.608365
		199	0.895181	-13.5211	-14.417	0.180717	0.681043
		200	0.131387	-5.69852	-5.7927	0.664272	1
		201	0.476987	-12.2631	-12.9737	0.233186	0.759349
		202	6.6107e-05	-7.90831	-7.90817	1	1
		203	0.492219	-11.4362	-11.7555	0.424227	1
		204	0.730066	-12.2554	-13.2117	0.16667	0.671186
		205	0.907072	-12.9721	-16.6646	0.0065772	0.0795528
		206	0.868645	-13.7851	-16.0672	0.0326468	0.231213
		207	0.999934	-10.1026	-17.6895	9.80621e-05	0.0190419
		208	0.362605	-12.3166	-12.6652	0.403737	1
		209	0.901897	-12.1046	-14.7201	0.0221897	0.181812
		210	0.999934	-13.8341	-15.9646	0.0389979	0.247636
		211	0.321751	-19.7922	-19.9964	0.522773	1
		212	0.999934	-9.98409	-15.9684	0.000541048	0.0274852
		213	0.127156	-11.3634	-11.4271	0.721162	1
		214	6.6107e-05	-6.68922	-6.68899	1	1
		215	6.6107e-05	-15.6533	-15.6531	1	1
		216	0.402841	-15.0456	-15.2053	0.571958	1
		217	6.6107e-05	-7.58666	-7.5864	1	1
		218	6.6107e-05	-11.1425	-11.1423	1	1
		219	0.309936	-15.5188	-15.5586	0.777793	1
		220	0.957372	1.75675	-2.90609	0.00225963	0.0698875
		221	0.990245	-7.42738	-9.70625	0.0327703	0.231213
		222	0.687888	-14.3699	-15.2271	0.190441	0.681043
		223	0.999934	-7.08535	-14.2719	0.000149937	0.0190419
		224	0.605798	-17.5749	-18.7353	0.127662	0.604269
		225	0.485453	-15.6396	-15.8637	0.503181	1
		226	0.763578	-13.5706	-16.0256	0.0267016	0.211944
		227	0.297009	-12.3192	-12.7598	0.347885	0.986548
		228	6.6107e-05	0.456658	0.456931	1	1
		229	0.450422	-12.4631	-13.1344	0.246573	0.773203
		230	6.6107e-05	4.85248	4.85268	1	1
		231	6.6107e-05	-17.3354	-17.3352	1	1
		232	6.6107e-05	-11.8465	-11.8463	1	1
		233	6.6107e-05	-15.0122	-15.0121	1	1
		234	6.6107e-05	-15.4163	-15.4162	1	1
		235	6.6107e-05	-19.5446	-19.5445	1	1
		236	0.769152	-13.2084	-15.9598	0.0189851	0.166283
		237	0.997832	-15.1103	-18.485	0.00937795	0.0992499
		238	6.6107e-05	-16.4227	-16.4226	1	1
		239	0.999934	0.419818	-3.96139	0.00307502	0.0716421
		240	0.387155	-17.2771	-17.4488	0.557823	1
		241	0.985781	-1.66426	-4.32903	0.0209669	0.17752
		242	0.536416	-20.4855	-21.4192	0.17176	0.671186
		243	6.6107e-05	-20.2344	-20.2343	1	1
		244	5.40102e-05	-9.37723	-9.37719	1	1
		245	0.634295	548.983	NA	NA	NA
		246	0.999934	-10.1432	-16.2205	0.000489638	0.0274852
		247	6.6107e-05	-17.1457	-17.1455	1	1
		248	6.6107e-05	-16.1034	-16.1032	1	1
		249	7.63303e-05	-17.0488	-17.0487	1	1
		250	6.6107e-05	-20.4278	-20.4275	1	1
		251	6.6107e-05	-13.3731	-13.3729	1	1
		252	6.6107e-05	-11.6103	-11.6099	1	1
		253	0.64515	-14.0151	-14.7658	0.220441	0.731418
		254	0.984484	-13.3223	-15.4615	0.038602	0.247636
		255	0.427487	-9.9327	-10.4296	0.31881	0.941603
		256	6.6107e-05	-14.4584	-14.4582	1	1

## Sheet: saltans g.
		Males of the saltans group
		ChemicalID	lambda	logL	logL0	P	FDR_lambda
		1	6.6107e-05	-4.09019	-4.09007	1	1
		2	6.6107e-05	1.08941	1.08952	1	1
		3	6.6107e-05	-1.90121	-1.90111	1	1
		4	6.6107e-05	0.770188	0.7703	1	1
		5	6.6107e-05	-1.86676	-1.86665	1	1
		6	6.6107e-05	-3.48666	-3.48655	1	1
		7	6.6107e-05	-2.49312	-2.49301	1	1
		8	6.6107e-05	-3.86237	-3.86226	1	1
		9	6.6107e-05	-3.83546	-3.83534	1	1
		10	6.6107e-05	-2.00929	-2.00918	1	1
		11	6.6107e-05	-5.5145	-5.51439	1	1
		12	6.6107e-05	-4.14649	-4.14639	1	1
		13	6.6107e-05	-3.40015	-3.40003	1	1
		14	6.6107e-05	-0.456864	-0.456755	1	1
		15	6.6107e-05	1.24154	1.24164	1	1
		16	6.6107e-05	4.4854	4.48551	1	1
		17	6.6107e-05	-2.00888	-2.00876	1	1
		18	6.6107e-05	-5.81879	-5.81868	1	1
		19	6.6107e-05	1.03619	1.0363	1	1
		20	6.6107e-05	-0.148501	-0.148395	1	1
		21	6.6107e-05	-5.08323	-5.08312	1	1
		22	6.6107e-05	-0.386772	-0.386664	1	1
		23	6.6107e-05	-4.42925	-4.42913	1	1
		24	6.6107e-05	-2.10357	-2.10346	1	1
		25	6.6107e-05	-0.89218	-0.892075	1	1
		26	6.6107e-05	-2.99111	-2.991	1	1
		27	6.6107e-05	-2.53069	-2.53058	1	1
		28	6.6107e-05	-3.71832	-3.71821	1	1
		29	6.6107e-05	-6.31553	-6.31543	1	1
		30	6.6107e-05	-2.79984	-2.79974	1	1
		31	6.6107e-05	-1.77271	-1.7726	1	1
		32	6.6107e-05	-4.55936	-4.55926	1	1
		33	6.6107e-05	-3.3806	-3.38049	1	1
		34	6.6107e-05	-3.79478	-3.79467	1	1
		35	6.6107e-05	-4.19511	-4.195	1	1
		36	6.6107e-05	-3.40544	-3.40532	1	1
		37	6.6107e-05	-1.09324	-1.09313	1	1
		38	6.6107e-05	-3.69314	-3.69304	1	1
		39	6.6107e-05	-1.68873	-1.68862	1	1
		40	6.6107e-05	-4.84488	-4.84477	1	1
		41	6.6107e-05	-4.98375	-4.98364	1	1
		42	6.6107e-05	3.23746	3.23757	1	1
		43	6.6107e-05	-7.27669	-7.27658	1	1
		44	6.6107e-05	2.13298	2.13308	1	1
		45	6.6107e-05	-5.14878	-5.14867	1	1
		46	6.6107e-05	-5.00494	-5.00483	1	1
		47	6.6107e-05	-6.30678	-6.30667	1	1
		48	6.6107e-05	-2.3191	-2.319	1	1
		49	0.685182	146.79	NA	NA	NA
		50	6.6107e-05	4.7743	4.77441	1	1
		51	6.6107e-05	-4.67857	-4.67846	1	1
		52	6.6107e-05	-2.08547	-2.08536	1	1
		53	6.6107e-05	-5.08304	-5.08294	1	1
		54	6.6107e-05	-1.42092	-1.42081	1	1
		55	6.6107e-05	-3.34594	-3.34583	1	1
		56	6.6107e-05	-0.703795	-0.703682	1	1
		57	6.6107e-05	-1.64633	-1.64622	1	1
		58	6.6107e-05	-6.22743	-6.22732	1	1
		59	6.6107e-05	0.425171	0.425284	1	1
		60	6.6107e-05	0.666555	0.666668	1	1
		61	6.6107e-05	-0.800454	-0.800342	1	1
		62	6.6107e-05	-3.48324	-3.48313	1	1
		63	6.6107e-05	2.76419	2.7643	1	1
		64	6.6107e-05	-4.39322	-4.39311	1	1
		65	6.6107e-05	-3.93217	-3.93206	1	1
		66	6.6107e-05	-5.2339	-5.23379	1	1
		67	6.6107e-05	-5.27655	-5.27643	1	1
		68	6.6107e-05	-6.76742	-6.7673	1	1
		69	6.6107e-05	-0.537764	-0.53765	1	1
		70	6.6107e-05	-3.87205	-3.87194	1	1
		71	6.6107e-05	-5.24686	-5.24675	1	1
		72	6.6107e-05	-4.87946	-4.87935	1	1
		73	6.6107e-05	-1.59797	-1.59786	1	1
		74	6.6107e-05	-6.6281	-6.62799	1	1
		75	6.6107e-05	-2.01041	-2.0103	1	1
		76	6.6107e-05	-2.30387	-2.30376	1	1
		77	6.6107e-05	-1.76833	-1.76822	1	1
		78	6.6107e-05	0.162367	0.162478	1	1
		79	6.6107e-05	-0.135778	-0.135667	1	1
		80	6.6107e-05	-1.03537	-1.03526	1	1
		81	6.6107e-05	-3.17364	-3.17354	1	1
		82	6.6107e-05	-4.45409	-4.45398	1	1
		83	6.6107e-05	-3.70166	-3.70155	1	1
		84	6.6107e-05	-6.26126	-6.26115	1	1
		85	6.6107e-05	-5.15881	-5.1587	1	1
		86	6.6107e-05	1.73499	1.7351	1	1
		87	6.6107e-05	-2.60086	-2.60075	1	1
		88	6.6107e-05	-5.35614	-5.35602	1	1
		89	6.6107e-05	-3.41116	-3.41106	1	1
		90	6.6107e-05	-6.01237	-6.01227	1	1
		91	6.6107e-05	-6.15583	-6.15572	1	1
		92	6.6107e-05	-6.21833	-6.21823	1	1
		93	6.6107e-05	0.187397	0.187509	1	1
		94	6.6107e-05	-1.55394	-1.55383	1	1
		95	6.6107e-05	3.22238	3.22249	1	1
		96	6.6107e-05	-3.14069	-3.14058	1	1
		97	6.6107e-05	-0.125359	-0.12525	1	1
		98	6.6107e-05	-2.4453	-2.44519	1	1
		99	6.6107e-05	-5.02931	-5.0292	1	1
		100	6.6107e-05	-0.809967	-0.809855	1	1
		101	6.6107e-05	-4.65377	-4.65366	1	1
		102	6.6107e-05	-3.54872	-3.54861	1	1
		103	6.6107e-05	-0.733566	-0.733456	1	1
		104	6.6107e-05	-4.54842	-4.54832	1	1
		105	6.6107e-05	1.59711	1.59722	1	1
		106	6.6107e-05	-3.06483	-3.06472	1	1
		107	6.6107e-05	-5.15186	-5.15175	1	1
		108	6.6107e-05	-4.5125	-4.51239	1	1
		109	6.6107e-05	-1.20735	-1.20724	1	1
		110	6.6107e-05	-3.46452	-3.4644	1	1
		111	6.6107e-05	-5.58202	-5.5819	1	1
		112	6.6107e-05	-1.95121	-1.9511	1	1
		113	6.6107e-05	-2.44298	-2.44286	1	1
		114	6.6107e-05	-4.50991	-4.5098	1	1
		115	6.6107e-05	-6.29112	-6.29101	1	1
		116	0.624652	146.54	144.043	0.0254473	1
		117	6.6107e-05	-4.37569	-4.37558	1	1
		118	6.6107e-05	4.69954	4.69965	1	1
		119	6.6107e-05	-5.28675	-5.28663	1	1
		120	0.794922	144.517	NA	NA	NA
		121	0.798374	144.534	NA	NA	NA
		122	0.438147	143.051	NA	NA	NA
		123	6.6107e-05	5.38287	5.38298	1	1
		124	6.6107e-05	-4.52914	-4.52903	1	1
		125	6.6107e-05	2.13722	2.13732	1	1
		126	6.6107e-05	1.75278	1.75289	1	1
		127	6.6107e-05	2.43939	2.4395	1	1
		128	6.6107e-05	-1.77616	-1.77606	1	1
		129	6.6107e-05	3.61656	3.61667	1	1
		130	6.6107e-05	-2.33753	-2.33743	1	1
		131	6.6107e-05	2.73928	2.73939	1	1
		132	6.6107e-05	0.999005	0.999116	1	1
		133	6.6107e-05	-0.574612	-0.574501	1	1
		134	6.6107e-05	4.45849	4.4586	1	1
		135	6.6107e-05	0.0421774	0.0422889	1	1
		136	6.6107e-05	-2.19096	-2.19084	1	1
		137	6.6107e-05	-0.406257	-0.406144	1	1
		138	6.6107e-05	-4.35649	-4.35637	1	1
		139	6.6107e-05	-1.26336	-1.26324	1	1
		140	6.6107e-05	2.99944	2.99955	1	1
		141	6.6107e-05	-3.91592	-3.9158	1	1
		142	6.6107e-05	1.15781	1.15792	1	1
		143	6.6107e-05	-5.07816	-5.07805	1	1
		144	6.6107e-05	-2.56069	-2.56058	1	1
		145	0.677601	143.986	NA	NA	NA
		146	6.6107e-05	1.44368	1.44379	1	1
		147	6.6107e-05	-4.36442	-4.36431	1	1
		148	6.6107e-05	-5.89328	-5.89317	1	1
		149	6.6107e-05	-5.94814	-5.94803	1	1
		150	6.6107e-05	2.09871	2.09882	1	1
		151	6.6107e-05	-0.34549	-0.345379	1	1
		152	6.6107e-05	-4.9168	-4.91669	1	1
		153	6.6107e-05	-3.61572	-3.61561	1	1
		154	6.6107e-05	2.96087	2.96099	1	1
		155	6.6107e-05	-4.72039	-4.72028	1	1
		156	6.6107e-05	-1.80459	-1.80448	1	1
		157	6.6107e-05	-4.86785	-4.86775	1	1
		158	6.6107e-05	-4.85326	-4.85315	1	1
		159	6.6107e-05	-5.23469	-5.23458	1	1
		160	6.6107e-05	-5.01005	-5.00995	1	1
		161	6.6107e-05	-6.01897	-6.01886	1	1
		162	6.6107e-05	-2.16949	-2.16938	1	1
		163	6.6107e-05	-2.78512	-2.78501	1	1
		164	6.6107e-05	-1.84477	-1.84466	1	1
		165	6.6107e-05	-0.56645	-0.566336	1	1
		166	6.6107e-05	2.35161	2.35172	1	1
		167	6.6107e-05	-5.49081	-5.4907	1	1
		168	6.6107e-05	-4.95235	-4.95224	1	1
		169	6.6107e-05	-4.8361	-4.83599	1	1
		170	6.6107e-05	-4.88294	-4.88282	1	1
		171	6.6107e-05	-5.03594	-5.03583	1	1
		172	6.6107e-05	-5.28226	-5.28215	1	1
		173	6.6107e-05	-5.71934	-5.71923	1	1
		174	6.6107e-05	-5.17326	-5.17315	1	1
		175	6.6107e-05	-6.21618	-6.21607	1	1
		176	6.6107e-05	-3.04671	-3.0466	1	1
		177	6.6107e-05	-5.27163	-5.27151	1	1
		178	6.6107e-05	5.74879	5.74889	1	1
		179	6.6107e-05	-3.09328	-3.09317	1	1
		180	6.6107e-05	-3.98152	-3.98141	1	1
		181	6.6107e-05	-0.647415	-0.647302	1	1
		182	6.6107e-05	-2.09029	-2.09019	1	1
		183	6.6107e-05	1.47801	1.47813	1	1
		184	6.6107e-05	-4.61013	-4.61002	1	1
		185	6.6107e-05	-1.8354	-1.83529	1	1
		186	6.6107e-05	-4.91447	-4.91436	1	1
		187	6.6107e-05	4.09099	4.0911	1	1
		188	6.6107e-05	0.402441	0.402553	1	1
		189	6.6107e-05	-4.03851	-4.0384	1	1
		190	6.6107e-05	-8.37411	-8.37401	1	1
		191	6.6107e-05	-5.68067	-5.68055	1	1
		192	6.6107e-05	-5.4861	-5.48599	1	1
		193	6.6107e-05	-5.76062	-5.76051	1	1
		194	6.6107e-05	-4.98917	-4.98906	1	1
		195	6.6107e-05	-5.15583	-5.15572	1	1
		196	6.6107e-05	-5.37625	-5.37614	1	1
		197	6.6107e-05	-3.00635	-3.00624	1	1
		198	6.6107e-05	1.83073	1.83084	1	1
		199	6.6107e-05	-4.38268	-4.38257	1	1
		200	6.6107e-05	3.32694	3.32705	1	1
		201	6.6107e-05	-5.89213	-5.89202	1	1
		202	6.6107e-05	2.56576	2.56587	1	1
		203	6.6107e-05	-1.28438	-1.28427	1	1
		204	6.6107e-05	0.37115	0.371261	1	1
		205	6.6107e-05	-4.9883	-4.98819	1	1
		206	6.6107e-05	-4.39764	-4.39754	1	1
		207	6.6107e-05	-5.55853	-5.55842	1	1
		208	6.6107e-05	1.13151	1.13162	1	1
		209	6.6107e-05	-3.38153	-3.38142	1	1
		210	6.6107e-05	0.693675	0.693779	1	1
		211	6.6107e-05	-1.62528	-1.62518	1	1
		212	6.6107e-05	-5.79423	-5.79412	1	1
		213	6.6107e-05	-5.33117	-5.33106	1	1
		214	6.6107e-05	-2.56038	-2.56027	1	1
		215	6.6107e-05	-2.18516	-2.18505	1	1
		216	6.6107e-05	-5.27421	-5.2741	1	1
		217	6.6107e-05	-2.85635	-2.85624	1	1
		218	6.6107e-05	-4.69678	-4.69666	1	1
		219	6.6107e-05	-6.17584	-6.17573	1	1
		220	6.6107e-05	-5.87238	-5.87227	1	1
		221	6.6107e-05	-6.763	-6.76289	1	1
		222	6.6107e-05	-6.34671	-6.3466	1	1
		223	6.6107e-05	-5.60418	-5.60407	1	1
		224	6.6107e-05	-0.778724	-0.778615	1	1
		225	6.6107e-05	-0.578154	-0.578045	1	1
		226	0.677687	143.986	141.271	0.0197868	1
		227	6.6107e-05	-4.99903	-4.99892	1	1
		228	0.618288	146.514	NA	NA	NA
		229	6.6107e-05	-2.02051	-2.0204	1	1
		230	6.6107e-05	-4.56563	-4.56552	1	1
		231	6.6107e-05	-3.51888	-3.51877	1	1
		232	6.6107e-05	-4.7781	-4.77799	1	1
		233	6.6107e-05	-2.6243	-2.62419	1	1
		234	6.6107e-05	-4.65376	-4.65365	1	1
		235	6.6107e-05	-3.65778	-3.65767	1	1
		236	6.6107e-05	-5.27821	-5.27809	1	1
		237	0.629616	146.56	NA	NA	NA
		238	6.6107e-05	-4.88097	-4.88086	1	1
		239	6.6107e-05	-2.97535	-2.97524	1	1
		240	6.6107e-05	-3.6486	-3.64849	1	1
		241	6.6107e-05	-5.91146	-5.91135	1	1
		242	6.6107e-05	-6.01271	-6.0126	1	1
		243	6.6107e-05	-5.81034	-5.81022	1	1
		244	6.6107e-05	-3.51597	-3.51586	1	1
		245	0.69121	146.816	144.043	0.0185273	1
		246	6.6107e-05	-3.31652	-3.31642	1	1
		247	6.6107e-05	-1.71126	-1.71115	1	1
		248	0.812889	144.606	141.271	0.0097986	1
		Females of the saltans group
		ChemicalID	lambda	logL	logL0	P	FDR_lambda
		1	6.6107e-05	-4.17368	-4.17357	1	1
		2	6.6107e-05	-0.837336	-0.837224	1	1
		3	6.6107e-05	4.38954	4.38965	1	1
		4	6.6107e-05	3.09492	3.09504	1	1
		5	6.6107e-05	5.32067	5.32079	1	1
		6	6.6107e-05	-4.67915	-4.67904	1	1
		7	6.6107e-05	-3.95539	-3.95529	1	1
		8	6.6107e-05	-4.99406	-4.99395	1	1
		9	6.6107e-05	-2.7345	-2.73439	1	1
		10	6.6107e-05	-3.80892	-3.8088	1	1
		11	6.6107e-05	-2.63858	-2.63847	1	1
		12	6.6107e-05	-5.43454	-5.43443	1	1
		13	6.6107e-05	-1.7798	-1.77969	1	1
		14	6.6107e-05	-5.88684	-5.88673	1	1
		15	6.6107e-05	-3.97101	-3.9709	1	1
		16	6.6107e-05	-5.62638	-5.62627	1	1
		17	6.6107e-05	-3.59357	-3.59346	1	1
		18	6.6107e-05	-0.273064	-0.272952	1	1
		19	6.6107e-05	-3.06521	-3.06509	1	1
		20	6.6107e-05	0.629457	0.629564	1	1
		21	6.6107e-05	-6.18175	-6.18164	1	1
		22	6.6107e-05	-4.65321	-4.6531	1	1
		23	6.6107e-05	-1.44748	-1.44737	1	1
		24	6.6107e-05	2.03161	2.03172	1	1
		25	6.6107e-05	0.473126	0.473239	1	1
		26	6.6107e-05	-5.52274	-5.52262	1	1
		27	6.6107e-05	-4.28494	-4.28484	1	1
		28	6.6107e-05	2.9544	2.95451	1	1
		29	6.6107e-05	-5.08456	-5.08444	1	1
		30	6.6107e-05	-5.6283	-5.62819	1	1
		31	6.6107e-05	-6.30683	-6.30672	1	1
		32	6.6107e-05	-5.16046	-5.16035	1	1
		33	6.6107e-05	-5.57125	-5.57114	1	1
		34	6.6107e-05	-4.64591	-4.6458	1	1
		35	6.6107e-05	-1.91521	-1.9151	1	1
		36	6.6107e-05	0.34457	0.344682	1	1
		37	6.6107e-05	-1.89848	-1.89837	1	1
		38	6.6107e-05	-4.78752	-4.78741	1	1
		39	6.6107e-05	-2.28837	-2.28826	1	1
		40	6.6107e-05	-1.14716	-1.14705	1	1
		41	6.6107e-05	1.62504	1.62515	1	1
		42	6.6107e-05	-3.69844	-3.69834	1	1
		43	6.6107e-05	-3.05915	-3.05903	1	1
		44	6.6107e-05	3.85798	3.85809	1	1
		45	6.6107e-05	-4.37549	-4.37538	1	1
		46	6.6107e-05	3.85097	3.85109	1	1
		47	6.6107e-05	-1.54787	-1.54776	1	1
		48	6.6107e-05	-4.90151	-4.9014	1	1
		49	6.6107e-05	-3.69375	-3.69364	1	1
		50	6.6107e-05	2.01881	2.01892	1	1
		51	6.6107e-05	-5.38182	-5.38171	1	1
		52	6.6107e-05	-4.31466	-4.31454	1	1
		53	6.6107e-05	-0.922718	-0.922604	1	1
		54	6.6107e-05	-1.23002	-1.22991	1	1
		55	6.6107e-05	-4.61869	-4.61858	1	1
		56	6.6107e-05	-3.24587	-3.24576	1	1
		57	6.6107e-05	-6.14654	-6.14643	1	1
		58	6.6107e-05	-4.80458	-4.80447	1	1
		59	6.6107e-05	-3.08717	-3.08705	1	1
		60	6.6107e-05	-1.98042	-1.98031	1	1
		61	6.6107e-05	-1.55748	-1.55738	1	1
		62	6.6107e-05	6.45393	6.45403	1	1
		63	6.6107e-05	-6.23986	-6.23975	1	1
		64	6.6107e-05	-0.176106	-0.175993	1	1
		65	6.6107e-05	-8.02023	-8.02012	1	1
		66	6.6107e-05	0.0186702	0.0187777	1	1
		67	6.6107e-05	2.45003	2.45013	1	1
		68	6.6107e-05	-5.6431	-5.64299	1	1
		69	6.6107e-05	-4.432	-4.43188	1	1
		70	6.6107e-05	-5.82363	-5.82352	1	1
		71	6.6107e-05	-2.12099	-2.12088	1	1
		72	6.6107e-05	-4.705	-4.70489	1	1
		73	6.6107e-05	-5.01629	-5.01618	1	1
		74	6.6107e-05	-6.01259	-6.01248	1	1
		75	6.6107e-05	-5.48174	-5.48163	1	1
		76	6.6107e-05	-2.98792	-2.98781	1	1
		77	6.6107e-05	-6.48471	-6.4846	1	1
		78	6.6107e-05	-5.23291	-5.2328	1	1
		79	6.6107e-05	-3.4452	-3.4451	1	1
		80	6.6107e-05	-2.34817	-2.34806	1	1
		81	6.6107e-05	-3.34566	-3.34554	1	1
		82	6.6107e-05	-3.19061	-3.1905	1	1
		83	6.6107e-05	0.0293268	0.0294406	1	1
		84	6.6107e-05	2.67504	2.67515	1	1
		85	6.6107e-05	-2.27827	-2.27816	1	1
		86	6.6107e-05	-7.87235	-7.87224	1	1
		87	6.6107e-05	-3.87482	-3.87471	1	1
		88	6.6107e-05	0.154129	0.154241	1	1
		89	6.6107e-05	-5.11114	-5.11102	1	1
		90	6.6107e-05	-4.99968	-4.99957	1	1
		91	6.6107e-05	-3.06558	-3.06546	1	1
		92	6.6107e-05	-2.79833	-2.79821	1	1
		93	6.6107e-05	-4.87801	-4.8779	1	1
		94	6.6107e-05	-5.39146	-5.39135	1	1
		95	6.6107e-05	-2.79822	-2.79811	1	1
		96	6.6107e-05	3.14186	3.14196	1	1
		97	6.6107e-05	-0.101379	-0.101275	1	1
		98	6.6107e-05	-7.70397	-7.70386	1	1
		99	6.6107e-05	-3.07766	-3.07755	1	1
		100	6.6107e-05	-5.04372	-5.04362	1	1
		101	6.6107e-05	0.587109	0.587212	1	1
		102	6.6107e-05	-5.49122	-5.49111	1	1
		103	6.6107e-05	-6.35731	-6.3572	1	1
		104	6.6107e-05	-5.06866	-5.06855	1	1
		105	6.6107e-05	-3.86791	-3.86781	1	1
		106	6.6107e-05	-1.05123	-1.05112	1	1
		107	6.6107e-05	-5.19677	-5.19666	1	1
		108	6.6107e-05	-3.08231	-3.0822	1	1
		109	6.6107e-05	-1.49147	-1.49136	1	1
		110	6.6107e-05	5.41442	5.41452	1	1
		111	6.6107e-05	-5.30597	-5.30585	1	1
		112	6.6107e-05	-1.33719	-1.33708	1	1
		113	6.6107e-05	-4.90537	-4.90526	1	1
		114	6.6107e-05	-5.52829	-5.52818	1	1
		115	6.6107e-05	-3.94678	-3.94666	1	1
		116	6.6107e-05	-2.08232	-2.08221	1	1
		117	6.6107e-05	-1.57954	-1.57943	1	1
		118	6.6107e-05	-1.77381	-1.7737	1	1
		119	6.6107e-05	-1.06496	-1.06484	1	1
		120	6.6107e-05	-3.3349	-3.33479	1	1
		121	6.6107e-05	-0.777889	-0.777779	1	1
		122	6.6107e-05	-2.38196	-2.38186	1	1
		123	6.6107e-05	-4.43251	-4.43239	1	1
		124	6.6107e-05	1.64752	1.64764	1	1
		125	6.6107e-05	-3.90665	-3.90654	1	1
		126	6.6107e-05	3.83179	3.8319	1	1
		127	6.6107e-05	-5.45238	-5.45227	1	1
		128	6.6107e-05	-5.86034	-5.86023	1	1
		129	6.6107e-05	-4.52643	-4.52632	1	1
		130	6.6107e-05	-4.75406	-4.75395	1	1
		131	6.6107e-05	-1.26625	-1.26614	1	1
		132	6.6107e-05	-1.57179	-1.57168	1	1
		133	6.6107e-05	-3.15885	-3.15875	1	1
		134	6.6107e-05	-2.57918	-2.57906	1	1
		135	6.6107e-05	-0.565442	-0.565329	1	1
		136	0.467111	145.932	144.043	0.0519817	1
		137	6.6107e-05	-3.34653	-3.34642	1	1
		138	0.857315	144.841	141.271	0.0075388	1
		139	6.6107e-05	-3.87777	-3.87766	1	1
		140	6.6107e-05	1.77461	1.77472	1	1
		141	6.6107e-05	-2.82832	-2.82821	1	1
		142	6.6107e-05	4.98642	4.98653	1	1
		143	6.6107e-05	5.01756	5.01767	1	1
		144	6.6107e-05	-2.07224	-2.07213	1	1
		145	6.6107e-05	-3.28428	-3.28417	1	1
		146	6.6107e-05	-2.40662	-2.40651	1	1
		147	6.6107e-05	0.11618	0.116284	1	1
		148	6.6107e-05	-2.86033	-2.86022	1	1
		149	6.6107e-05	6.0798	6.07991	1	1
		150	6.6107e-05	0.836277	0.83639	1	1
		151	6.6107e-05	3.8247	3.82481	1	1
		152	6.6107e-05	-4.77543	-4.77532	1	1
		153	6.6107e-05	-3.62156	-3.62145	1	1
		154	6.6107e-05	-0.443178	-0.443067	1	1
		155	6.6107e-05	-2.21365	-2.21354	1	1
		156	6.6107e-05	-3.53839	-3.53827	1	1
		157	6.6107e-05	3.60027	3.60038	1	1
		158	6.6107e-05	-1.88817	-1.88806	1	1
		159	6.6107e-05	-3.11751	-3.1174	1	1
		160	6.6107e-05	0.162615	0.162721	1	1
		161	6.6107e-05	5.14197	5.14207	1	1
		162	6.6107e-05	-2.75952	-2.75941	1	1
		163	6.6107e-05	0.840356	0.840468	1	1
		164	6.6107e-05	-4.14552	-4.1454	1	1
		165	6.6107e-05	-4.51408	-4.51397	1	1
		166	6.6107e-05	-4.96436	-4.96425	1	1
		167	6.6107e-05	-5.29657	-5.29647	1	1
		168	6.6107e-05	-0.0709523	-0.0708428	1	1
		169	6.6107e-05	-4.65351	-4.6534	1	1
		170	6.6107e-05	-5.44014	-5.44003	1	1
		171	6.6107e-05	-0.793757	-0.793645	1	1
		172	6.6107e-05	2.68741	2.68752	1	1
		173	6.6107e-05	-2.03217	-2.03206	1	1
		174	0.931623	145.289	NA	NA	NA
		175	6.6107e-05	1.65139	1.65149	1	1
		176	6.6107e-05	-2.84835	-2.84824	1	1
		177	6.6107e-05	1.83834	1.83846	1	1
		178	6.6107e-05	-2.67403	-2.67392	1	1
		179	6.6107e-05	1.73068	1.73079	1	1
		180	6.6107e-05	0.360758	0.360868	1	1
		181	6.6107e-05	-5.66489	-5.66477	1	1
		182	6.6107e-05	-5.11017	-5.11006	1	1
		183	6.6107e-05	-4.8785	-4.87839	1	1
		184	6.6107e-05	-4.84802	-4.84791	1	1
		185	6.6107e-05	-5.71348	-5.71337	1	1
		186	6.6107e-05	-5.39579	-5.39568	1	1
		187	6.6107e-05	-4.48681	-4.48671	1	1
		188	6.6107e-05	-4.36579	-4.36568	1	1
		189	6.6107e-05	-3.01654	-3.01643	1	1
		190	6.6107e-05	-3.59629	-3.59617	1	1
		191	6.6107e-05	0.388378	0.388491	1	1
		192	6.6107e-05	-5.2265	-5.22638	1	1
		193	6.6107e-05	-5.11815	-5.11804	1	1
		194	6.6107e-05	-4.84353	-4.84342	1	1
		195	6.6107e-05	-5.93461	-5.9345	1	1
		196	6.6107e-05	-6.11125	-6.11114	1	1
		197	6.6107e-05	-1.12132	-1.12121	1	1
		198	6.6107e-05	-0.761267	-0.761155	1	1
		199	6.6107e-05	-5.76486	-5.76474	1	1
		200	6.6107e-05	2.65187	2.65198	1	1
		201	6.6107e-05	-1.57324	-1.57312	1	1
		202	6.6107e-05	-0.874421	-0.874309	1	1
		203	6.6107e-05	-0.431939	-0.431827	1	1
		204	6.6107e-05	-2.52253	-2.52242	1	1
		205	6.6107e-05	-5.82208	-5.82196	1	1
		206	6.6107e-05	-6.558	-6.55789	1	1
		207	6.6107e-05	-5.60546	-5.60535	1	1
		208	6.6107e-05	-5.29049	-5.29038	1	1
		209	6.6107e-05	-1.32727	-1.32715	1	1
		210	6.6107e-05	-6.27508	-6.27496	1	1
		211	6.6107e-05	-3.81072	-3.81061	1	1
		212	6.6107e-05	-4.56775	-4.56764	1	1
		213	6.6107e-05	-0.441627	-0.441514	1	1
		214	6.6107e-05	-0.293046	-0.292933	1	1
		215	6.6107e-05	-1.95435	-1.95424	1	1
		216	6.6107e-05	-5.2084	-5.20828	1	1
		217	6.6107e-05	-5.79411	-5.794	1	1
		218	6.6107e-05	-1.44934	-1.44922	1	1
		219	6.6107e-05	-4.50803	-4.50791	1	1
		220	6.6107e-05	-1.6619	-1.66179	1	1
		221	6.6107e-05	-2.04244	-2.04233	1	1
		222	6.6107e-05	-3.73861	-3.7385	1	1
		223	6.6107e-05	-2.23021	-2.2301	1	1
		224	6.6107e-05	-5.65083	-5.65072	1	1
		225	6.6107e-05	-4.81961	-4.8195	1	1
		226	6.6107e-05	-4.62689	-4.62678	1	1
		227	6.6107e-05	0.162235	0.162341	1	1
		228	6.6107e-05	-6.19795	-6.19783	1	1
		229	6.6107e-05	-4.40764	-4.40753	1	1
		230	6.6107e-05	0.369815	0.369927	1	1
		231	6.6107e-05	-5.98139	-5.98128	1	1
		232	6.6107e-05	-5.12296	-5.12285	1	1
		233	6.6107e-05	-4.69649	-4.69638	1	1
		234	6.6107e-05	-4.53096	-4.53085	1	1
		235	6.6107e-05	-1.41321	-1.4131	1	1
		236	6.6107e-05	-3.48904	-3.48893	1	1
		237	6.6107e-05	-4.80683	-4.80672	1	1
		238	6.6107e-05	-4.42066	-4.42055	1	1
		239	6.6107e-05	-1.66322	-1.66312	1	1
		240	6.6107e-05	-4.70612	-4.70601	1	1
		241	6.6107e-05	-3.04597	-3.04587	1	1
		242	6.6107e-05	-6.31789	-6.31778	1	1
		243	6.6107e-05	-5.42283	-5.42272	1	1
		244	6.6107e-05	-0.497697	-0.497584	1	1
		245	0.443452	145.843	NA	NA	NA
		246	0.822939	147.43	NA	NA	NA
		247	0.730956	144.217	NA	NA	NA
		248	6.6107e-05	-4.71726	-4.71715	1	1
		249	6.6107e-05	-4.71905	-4.71894	1	1
		250	0.618665	146.516	NA	NA	NA
		251	6.6107e-05	-0.279927	-0.279815	1	1
		252	6.6107e-05	-0.759516	-0.759404	1	1
		253	6.6107e-05	-2.4347	-2.43459	1	1
		254	6.6107e-05	-2.19749	-2.19739	1	1
		255	6.6107e-05	-4.48776	-4.48765	1	1
		256	6.6107e-05	-4.89145	-4.89134	1	1

## Sheet: virilis g.
		Males of the virilis group
		ChemicalID	lambda	logL	logL0	P	FDR_lambda
		1	6.6107e-05	-2.9098	-2.90969	1	1
		2	6.6107e-05	-4.63157	-4.63145	1	1
		3	6.6107e-05	0.803727	0.80385	1	1
		4	6.6107e-05	-6.29819	-6.2981	1	1
		5	6.6107e-05	-5.69358	-5.69348	1	1
		6	6.6107e-05	-4.024	-4.02389	1	1
		7	6.6107e-05	-6.10384	-6.10372	1	1
		8	6.6107e-05	-4.38612	-4.386	1	1
		9	6.6107e-05	-4.53351	-4.53338	1	1
		10	6.6107e-05	-3.10492	-3.10481	1	1
		11	6.6107e-05	-2.04009	-2.03996	1	1
		12	6.6107e-05	-5.25802	-5.25791	1	1
		13	6.6107e-05	0.462989	0.46312	1	1
		14	6.6107e-05	-7.70884	-7.70873	1	1
		15	6.6107e-05	-2.72724	-2.72712	1	1
		16	6.6107e-05	-3.88511	-3.88501	1	1
		17	6.6107e-05	-3.18545	-3.18533	1	1
		18	6.6107e-05	-2.10288	-2.10275	1	1
		19	6.6107e-05	-5.60885	-5.60876	1	1
		20	6.6107e-05	-7.06046	-7.06035	1	1
		21	6.6107e-05	-3.10749	-3.10737	1	1
		22	6.6107e-05	-4.99062	-4.99051	1	1
		23	6.6107e-05	-1.8653	-1.8652	1	1
		24	6.6107e-05	-5.68482	-5.68473	1	1
		25	0.651024	179.838	176.584	0.0107355	0.521745
		26	6.6107e-05	-0.473707	-0.473578	1	1
		27	0.531316	182.77	180.05	0.0196744	0.796814
		28	0.619142	179.695	NA	NA	NA
		29	0.632137	183.219	NA	NA	NA
		30	6.6107e-05	-4.18149	-4.18137	1	1
		31	6.6107e-05	4.70126	4.70137	1	1
		32	6.6107e-05	-4.37313	-4.37304	1	1
		33	6.6107e-05	-5.03203	-5.03192	1	1
		34	6.6107e-05	-5.64247	-5.64236	1	1
		35	6.6107e-05	-5.84168	-5.84156	1	1
		36	6.6107e-05	-4.36219	-4.36207	1	1
		37	6.6107e-05	-5.65161	-5.65152	1	1
		38	6.6107e-05	-2.0658	-2.06569	1	1
		39	6.6107e-05	-6.20112	-6.20102	1	1
		40	6.6107e-05	-5.1922	-5.19209	1	1
		41	6.6107e-05	-5.17908	-5.17897	1	1
		42	6.6107e-05	-6.13938	-6.13927	1	1
		43	6.6107e-05	-2.09838	-2.09829	1	1
		44	6.6107e-05	2.40764	2.40775	1	1
		45	6.6107e-05	-7.12099	-7.12089	1	1
		46	6.6107e-05	-4.81091	-4.81079	1	1
		47	6.6107e-05	-8.51477	-8.51468	1	1
		48	6.6107e-05	-4.76944	-4.76932	1	1
		49	6.6107e-05	0.175435	0.175544	1	1
		50	6.6107e-05	-3.30356	-3.30346	1	1
		51	6.6107e-05	-3.84451	-3.84441	1	1
		52	6.6107e-05	-7.73212	-7.73199	1	1
		53	6.6107e-05	-1.2516	-1.2515	1	1
		54	6.6107e-05	-4.78931	-4.78922	1	1
		55	6.6107e-05	-1.65296	-1.65287	1	1
		56	6.6107e-05	-6.34493	-6.34483	1	1
		57	6.6107e-05	-5.19655	-5.19644	1	1
		58	6.6107e-05	-8.97094	-8.97083	1	1
		59	6.6107e-05	-6.94178	-6.94166	1	1
		60	6.6107e-05	-3.58288	-3.58278	1	1
		61	6.6107e-05	-4.45232	-4.45219	1	1
		62	6.6107e-05	-7.083	-7.08288	1	1
		63	6.6107e-05	-2.8857	-2.88559	1	1
		64	6.6107e-05	-2.45944	-2.45932	1	1
		65	6.6107e-05	-2.56718	-2.56708	1	1
		66	6.6107e-05	-4.21702	-4.21693	1	1
		67	6.6107e-05	-4.9187	-4.9186	1	1
		68	6.6107e-05	-10.6306	-10.6305	1	1
		69	6.6107e-05	0.513285	0.513414	1	1
		70	6.6107e-05	-3.46798	-3.46788	1	1
		71	6.6107e-05	-5.76333	-5.76323	1	1
		72	6.6107e-05	-4.27106	-4.27094	1	1
		73	6.6107e-05	-6.0521	-6.052	1	1
		74	6.6107e-05	-5.62673	-5.62661	1	1
		75	6.6107e-05	-6.80177	-6.80167	1	1
		76	6.6107e-05	-1.98254	-1.98242	1	1
		77	6.6107e-05	-4.5889	-4.58877	1	1
		78	6.6107e-05	-4.30997	-4.30985	1	1
		79	6.6107e-05	-4.88772	-4.8876	1	1
		80	6.6107e-05	-4.12576	-4.12565	1	1
		81	6.6107e-05	-4.46601	-4.46589	1	1
		82	6.6107e-05	-9.50567	-9.50555	1	1
		83	6.6107e-05	-4.85129	-4.85117	1	1
		84	6.6107e-05	-5.60807	-5.60795	1	1
		85	6.6107e-05	-6.22999	-6.2299	1	1
		86	6.6107e-05	-6.55433	-6.55422	1	1
		87	6.6107e-05	-5.82142	-5.82131	1	1
		88	6.6107e-05	-5.40894	-5.40881	1	1
		89	6.6107e-05	-4.55141	-4.5513	1	1
		90	6.6107e-05	-5.4024	-5.40228	1	1
		91	6.6107e-05	-5.97443	-5.97433	1	1
		92	6.6107e-05	-6.22878	-6.22866	1	1
		93	6.6107e-05	-5.37869	-5.37859	1	1
		94	6.6107e-05	-3.95314	-3.95302	1	1
		95	6.6107e-05	-5.75158	-5.75146	1	1
		96	6.6107e-05	-5.07272	-5.0726	1	1
		97	6.6107e-05	-7.98759	-7.9875	1	1
		98	6.6107e-05	-6.97585	-6.97574	1	1
		99	6.6107e-05	-5.82005	-5.81995	1	1
		100	6.6107e-05	-5.58672	-5.58663	1	1
		101	6.6107e-05	-1.32634	-1.32625	1	1
		102	6.6107e-05	1.12002	1.12015	1	1
		103	6.6107e-05	-4.91227	-4.91216	1	1
		104	6.6107e-05	-3.88191	-3.88181	1	1
		105	6.6107e-05	-7.01268	-7.01256	1	1
		106	6.6107e-05	-5.2094	-5.20928	1	1
		107	6.6107e-05	-6.58977	-6.58965	1	1
		108	6.6107e-05	-2.97185	-2.97173	1	1
		109	6.6107e-05	-5.09348	-5.09338	1	1
		110	6.6107e-05	-4.61658	-4.61648	1	1
		111	6.6107e-05	-6.42094	-6.42082	1	1
		112	6.6107e-05	-6.56694	-6.56683	1	1
		113	6.6107e-05	-7.1317	-7.13159	1	1
		114	6.6107e-05	-7.4425	-7.44238	1	1
		115	6.6107e-05	-7.52815	-7.52803	1	1
		116	0.90074	184.532	180.05	0.00275169	0.287566
		117	6.6107e-05	-6.71817	-6.71805	1	1
		118	6.6107e-05	-6.06479	-6.06467	1	1
		119	6.6107e-05	-7.19051	-7.19042	1	1
		120	6.6107e-05	-4.78569	-4.78556	1	1
		121	6.6107e-05	-6.61917	-6.61905	1	1
		122	6.6107e-05	-6.39894	-6.39884	1	1
		123	6.6107e-05	-7.15256	-7.15244	1	1
		124	6.6107e-05	-10.4676	-10.4675	1	1
		125	6.6107e-05	-6.47637	-6.47625	1	1
		126	6.6107e-05	-7.01606	-7.01593	1	1
		127	6.6107e-05	-5.94106	-5.94095	1	1
		128	6.6107e-05	-3.86841	-3.86828	1	1
		129	6.6107e-05	-3.1242	-3.12408	1	1
		130	6.6107e-05	-6.6834	-6.68328	1	1
		131	6.6107e-05	-3.69744	-3.69732	1	1
		132	6.6107e-05	-7.27908	-7.27897	1	1
		133	6.6107e-05	-8.63673	-8.63664	1	1
		134	6.6107e-05	-2.97732	-2.97722	1	1
		135	6.6107e-05	-6.96594	-6.96586	1	1
		136	6.6107e-05	-3.46945	-3.46935	1	1
		137	6.6107e-05	0.491079	0.491189	1	1
		138	6.6107e-05	-8.61919	-8.61907	1	1
		139	6.6107e-05	-3.84402	-3.84391	1	1
		140	6.6107e-05	-4.48888	-4.48877	1	1
		141	6.6107e-05	-4.20642	-4.20632	1	1
		142	6.6107e-05	-4.9329	-4.93277	1	1
		143	6.6107e-05	-4.37511	-4.37499	1	1
		144	6.6107e-05	-8.23022	-8.2301	1	1
		145	6.6107e-05	-7.7265	-7.72639	1	1
		146	6.6107e-05	-7.58838	-7.58827	1	1
		147	6.6107e-05	-7.38381	-7.38368	1	1
		148	6.6107e-05	-6.74153	-6.7414	1	1
		149	6.6107e-05	-7.08598	-7.08586	1	1
		150	6.6107e-05	-2.14264	-2.14251	1	1
		151	6.6107e-05	-5.02708	-5.02698	1	1
		152	6.6107e-05	-6.46825	-6.46815	1	1
		153	6.6107e-05	-5.0807	-5.0806	1	1
		154	6.6107e-05	-6.9208	-6.92068	1	1
		155	6.6107e-05	-6.36501	-6.36489	1	1
		156	6.6107e-05	-8.27089	-8.27077	1	1
		157	6.6107e-05	-7.1031	-7.103	1	1
		158	6.6107e-05	-2.0101	-2.00999	1	1
		159	6.6107e-05	-6.52316	-6.52305	1	1
		160	6.6107e-05	-5.22349	-5.22337	1	1
		161	6.6107e-05	-6.39244	-6.39232	1	1
		162	6.6107e-05	-7.60908	-7.60896	1	1
		163	6.6107e-05	-7.1539	-7.15378	1	1
		164	6.6107e-05	-6.04036	-6.04024	1	1
		165	6.6107e-05	-4.60396	-4.60384	1	1
		166	6.6107e-05	-4.28135	-4.28122	1	1
		167	6.6107e-05	2.73796	2.73807	1	1
		168	6.6107e-05	3.8273	3.82741	1	1
		169	6.6107e-05	3.12203	3.12213	1	1
		170	6.6107e-05	-0.260686	-0.260598	1	1
		171	6.6107e-05	1.43619	1.43629	1	1
		172	6.6107e-05	-4.87917	-4.87908	1	1
		173	6.6107e-05	0.0766172	0.0767067	1	1
		174	6.6107e-05	0.210537	0.210629	1	1
		175	6.6107e-05	0.513632	0.513731	1	1
		176	6.6107e-05	-7.15868	-7.15857	1	1
		177	6.6107e-05	-2.7671	-2.76698	1	1
		178	6.6107e-05	-2.14702	-2.1469	1	1
		179	6.6107e-05	-3.04778	-3.04768	1	1
		180	6.6107e-05	-2.56833	-2.5682	1	1
		181	6.6107e-05	-7.18019	-7.18007	1	1
		182	6.6107e-05	-5.93057	-5.93044	1	1
		183	6.6107e-05	-7.1926	-7.1925	1	1
		184	6.6107e-05	-3.32579	-3.32569	1	1
		185	6.6107e-05	0.235044	0.235147	1	1
		186	6.6107e-05	-4.11541	-4.11531	1	1
		187	6.6107e-05	-2.94226	-2.94214	1	1
		188	6.6107e-05	-7.23352	-7.2334	1	1
		189	6.6107e-05	3.11938	3.11949	1	1
		190	6.6107e-05	1.17596	1.17609	1	1
		191	6.6107e-05	-1.89671	-1.8966	1	1
		192	6.6107e-05	-5.77934	-5.77923	1	1
		193	6.6107e-05	-3.73955	-3.73943	1	1
		194	6.6107e-05	-4.92283	-4.92272	1	1
		195	0.769863	180.392	NA	NA	NA
		196	6.6107e-05	-6.127	-6.12691	1	1
		197	6.6107e-05	-6.64936	-6.64926	1	1
		198	6.6107e-05	-3.62542	-3.6253	1	1
		199	6.6107e-05	-3.76105	-3.76093	1	1
		200	6.6107e-05	-6.77848	-6.77836	1	1
		201	6.6107e-05	-3.97617	-3.97606	1	1
		202	6.6107e-05	-4.16101	-4.1609	1	1
		203	6.6107e-05	-5.49825	-5.49813	1	1
		204	6.6107e-05	-3.11691	-3.1168	1	1
		205	6.6107e-05	-4.21645	-4.21634	1	1
		206	6.6107e-05	-3.72204	-3.72194	1	1
		207	6.6107e-05	-6.76655	-6.76643	1	1
		208	6.6107e-05	-1.80443	-1.80432	1	1
		209	6.6107e-05	-6.98558	-6.98546	1	1
		210	6.6107e-05	-4.76113	-4.761	1	1
		211	6.6107e-05	-6.34586	-6.34574	1	1
		212	0.90983	181.118	176.584	0.00260225	0.287566
		213	6.6107e-05	-6.11712	-6.11703	1	1
		214	6.6107e-05	-7.06405	-7.06396	1	1
		215	6.6107e-05	-5.80398	-5.80388	1	1
		216	6.6107e-05	-7.04805	-7.04796	1	1
		217	6.6107e-05	-6.32031	-6.32022	1	1
		218	6.6107e-05	-6.34065	-6.34055	1	1
		219	6.6107e-05	-6.53256	-6.53246	1	1
		220	6.6107e-05	-6.79755	-6.79745	1	1
		221	6.6107e-05	0.982552	0.982645	1	1
		222	6.6107e-05	-6.74906	-6.74897	1	1
		223	6.6107e-05	-6.62649	-6.62639	1	1
		224	6.6107e-05	-7.11911	-7.11902	1	1
		225	6.6107e-05	-5.74898	-5.74888	1	1
		226	6.6107e-05	-7.21626	-7.21617	1	1
		227	6.6107e-05	-4.74764	-4.74753	1	1
		228	6.6107e-05	-8.37265	-8.37252	1	1
		229	6.6107e-05	-6.36047	-6.36034	1	1
		230	6.6107e-05	-2.18568	-2.18555	1	1
		231	6.6107e-05	1.59219	1.59228	1	1
		232	6.6107e-05	-5.51434	-5.51422	1	1
		233	6.6107e-05	-4.01408	-4.01398	1	1
		234	6.6107e-05	-3.67366	-3.67354	1	1
		235	6.6107e-05	-6.43916	-6.43904	1	1
		236	6.6107e-05	-4.80255	-4.80246	1	1
		237	6.6107e-05	-8.79124	-8.79114	1	1
		238	6.6107e-05	-5.88401	-5.88391	1	1
		239	6.6107e-05	-6.02518	-6.02507	1	1
		240	6.6107e-05	-2.96815	-2.96804	1	1
		241	0.855395	184.287	NA	NA	NA
		242	0.857834	184.3	180.05	0.0035502	0.287566
		243	0.383028	178.642	NA	NA	NA
		244	6.6107e-05	-4.90714	-4.90705	1	1
		245	0.766305	183.84	180.05	0.00589785	0.358294
		246	6.6107e-05	2.20408	2.20419	1	1
		247	6.6107e-05	-3.47753	-3.47741	1	1
		248	6.6107e-05	-0.987053	-0.98696	1	1
		Females of the virilis group
		ChemicalID	lambda	logL	logL0	P	FDR_lambda
		1	6.6107e-05	-6.72882	-6.7287	1	1
		2	6.6107e-05	-3.40522	-3.40511	1	1
		3	6.6107e-05	-5.93661	-5.93651	1	1
		4	6.6107e-05	-1.54764	-1.54752	1	1
		5	6.6107e-05	-5.75218	-5.75206	1	1
		6	6.6107e-05	-6.53178	-6.53166	1	1
		7	6.6107e-05	-4.86966	-4.86954	1	1
		8	6.6107e-05	-5.55995	-5.55983	1	1
		9	6.6107e-05	-2.20375	-2.20364	1	1
		10	6.6107e-05	-0.931498	-0.931381	1	1
		11	6.6107e-05	-4.71142	-4.71131	1	1
		12	6.6107e-05	-3.60996	-3.60984	1	1
		13	6.6107e-05	-6.12706	-6.12696	1	1
		14	6.6107e-05	-5.83193	-5.83184	1	1
		15	6.6107e-05	-5.69253	-5.69243	1	1
		16	6.6107e-05	2.27303	2.27315	1	1
		17	6.6107e-05	-4.04174	-4.04164	1	1
		18	6.6107e-05	-4.90761	-4.90748	1	1
		19	6.6107e-05	-4.43956	-4.43944	1	1
		20	6.6107e-05	-3.52608	-3.52598	1	1
		21	6.6107e-05	-2.08726	-2.08715	1	1
		22	6.6107e-05	-3.46671	-3.46661	1	1
		23	6.6107e-05	-6.81726	-6.81715	1	1
		24	6.6107e-05	1.49742	1.49754	1	1
		25	6.6107e-05	-2.75171	-2.7516	1	1
		26	6.6107e-05	-2.51559	-2.5155	1	1
		27	6.6107e-05	-4.15361	-4.15349	1	1
		28	6.6107e-05	-3.10307	-3.10296	1	1
		29	6.6107e-05	-1.67884	-1.67872	1	1
		30	6.6107e-05	-4.57075	-4.57062	1	1
		31	6.6107e-05	-5.48191	-5.48178	1	1
		32	6.6107e-05	-1.93985	-1.93973	1	1
		33	6.6107e-05	-6.80777	-6.80766	1	1
		34	6.6107e-05	-5.10427	-5.10417	1	1
		35	6.6107e-05	-4.28796	-4.28784	1	1
		36	6.6107e-05	-6.20215	-6.20204	1	1
		37	6.6107e-05	-4.28237	-4.28228	1	1
		38	6.6107e-05	-2.6768	-2.67671	1	1
		39	6.6107e-05	-6.24177	-6.24166	1	1
		40	6.6107e-05	-1.65408	-1.65397	1	1
		41	6.6107e-05	-5.44156	-5.44146	1	1
		42	6.6107e-05	-1.94177	-1.94164	1	1
		43	6.6107e-05	-3.374	-3.37388	1	1
		44	6.6107e-05	-5.00119	-5.00108	1	1
		45	6.6107e-05	-0.923269	-0.923171	1	1
		46	6.6107e-05	-2.34383	-2.34371	1	1
		47	6.6107e-05	-2.13961	-2.1395	1	1
		48	6.6107e-05	-2.0994	-2.09929	1	1
		49	6.6107e-05	-5.16438	-5.16427	1	1
		50	6.6107e-05	-2.67366	-2.67355	1	1
		51	6.6107e-05	-5.86996	-5.86986	1	1
		52	6.6107e-05	-5.95179	-5.95166	1	1
		53	6.6107e-05	-6.11448	-6.11437	1	1
		54	6.6107e-05	-6.73241	-6.73229	1	1
		55	6.6107e-05	-5.38967	-5.38957	1	1
		56	6.6107e-05	-6.25726	-6.25713	1	1
		57	0.714802	183.597	180.05	0.00773612	1
		58	6.6107e-05	-6.40881	-6.40872	1	1
		59	6.6107e-05	-1.69723	-1.69712	1	1
		60	6.6107e-05	-0.704441	-0.704322	1	1
		61	6.6107e-05	-7.61152	-7.61143	1	1
		62	6.6107e-05	-2.60369	-2.60357	1	1
		63	6.6107e-05	0.202372	0.202471	1	1
		64	6.6107e-05	-7.66198	-7.66188	1	1
		65	6.6107e-05	1.80393	1.80402	1	1
		66	6.6107e-05	-3.95017	-3.95008	1	1
		67	6.6107e-05	0.560942	0.561038	1	1
		68	6.6107e-05	-4.18175	-4.18165	1	1
		69	6.6107e-05	-1.43399	-1.43388	1	1
		70	6.6107e-05	-1.80053	-1.80041	1	1
		71	6.6107e-05	-3.95901	-3.9589	1	1
		72	6.6107e-05	-6.26848	-6.26839	1	1
		73	6.6107e-05	-2.16585	-2.16574	1	1
		74	6.6107e-05	4.59555	4.59566	1	1
		75	6.6107e-05	-5.25464	-5.25452	1	1
		76	6.6107e-05	-3.38766	-3.38754	1	1
		77	6.6107e-05	-5.57122	-5.57111	1	1
		78	6.6107e-05	-5.17688	-5.17677	1	1
		79	6.6107e-05	-2.39169	-2.3916	1	1
		80	6.6107e-05	-3.43938	-3.43928	1	1
		81	6.6107e-05	0.218658	0.218785	1	1
		82	6.6107e-05	-2.58545	-2.58535	1	1
		83	6.6107e-05	-3.05105	-3.05095	1	1
		84	6.6107e-05	-1.76477	-1.76466	1	1
		85	6.6107e-05	-6.54169	-6.54159	1	1
		86	6.6107e-05	3.47217	3.47227	1	1
		87	6.6107e-05	-4.88143	-4.8813	1	1
		88	6.6107e-05	-7.0868	-7.08668	1	1
		89	6.6107e-05	-6.33312	-6.33301	1	1
		90	6.6107e-05	-5.00272	-5.0026	1	1
		91	6.6107e-05	3.3084	3.30852	1	1
		92	6.6107e-05	-2.71772	-2.7176	1	1
		93	6.6107e-05	0.160593	0.160705	1	1
		94	6.6107e-05	-3.57758	-3.57749	1	1
		95	6.6107e-05	1.75505	1.75516	1	1
		96	6.6107e-05	-0.83634	-0.836209	1	1
		97	6.6107e-05	-4.64175	-4.64163	1	1
		98	6.6107e-05	-1.372	-1.37189	1	1
		99	6.6107e-05	-2.07619	-2.0761	1	1
		100	6.6107e-05	-0.915663	-0.915552	1	1
		101	6.6107e-05	-4.44946	-4.44934	1	1
		102	6.6107e-05	-6.41885	-6.41875	1	1
		103	6.6107e-05	-5.52487	-5.52475	1	1
		104	6.6107e-05	-5.90859	-5.90847	1	1
		105	6.6107e-05	0.414076	0.414197	1	1
		106	6.6107e-05	-6.45931	-6.4592	1	1
		107	6.6107e-05	-5.93363	-5.93353	1	1
		108	6.6107e-05	-3.90429	-3.90417	1	1
		109	6.6107e-05	-7.18603	-7.1859	1	1
		110	6.6107e-05	-2.46466	-2.46457	1	1
		111	6.6107e-05	-5.74911	-5.74899	1	1
		112	6.6107e-05	-7.58984	-7.58972	1	1
		113	6.6107e-05	-3.41562	-3.41552	1	1
		114	6.6107e-05	-5.77074	-5.77062	1	1
		115	6.6107e-05	-5.58766	-5.58754	1	1
		116	6.6107e-05	-4.80253	-4.8024	1	1
		117	6.6107e-05	-6.85691	-6.85682	1	1
		118	6.6107e-05	-5.72743	-5.72731	1	1
		119	6.6107e-05	-8.50632	-8.50622	1	1
		120	6.6107e-05	-0.014105	-0.0139966	1	1
		121	6.6107e-05	-3.63337	-3.63325	1	1
		122	6.6107e-05	-0.750106	-0.749993	1	1
		123	6.6107e-05	-4.03628	-4.03616	1	1
		124	6.6107e-05	-2.56892	-2.56882	1	1
		125	6.6107e-05	-4.01231	-4.01219	1	1
		126	6.6107e-05	-5.29018	-5.29006	1	1
		127	6.6107e-05	-4.9025	-4.90239	1	1
		128	6.6107e-05	-3.72752	-3.72741	1	1
		129	6.6107e-05	-4.64282	-4.64271	1	1
		130	6.6107e-05	-3.67128	-3.6712	1	1
		131	6.6107e-05	-3.85582	-3.85572	1	1
		132	6.6107e-05	-1.85866	-1.85856	1	1
		133	6.6107e-05	-1.91989	-1.91978	1	1
		134	6.6107e-05	-6.98468	-6.98457	1	1
		135	6.6107e-05	-3.77575	-3.77563	1	1
		136	6.6107e-05	-8.51008	-8.50996	1	1
		137	6.6107e-05	-2.38075	-2.38064	1	1
		138	6.6107e-05	-5.59084	-5.59072	1	1
		139	6.6107e-05	-3.57672	-3.5766	1	1
		140	6.6107e-05	0.907349	0.907463	1	1
		141	6.6107e-05	-4.42416	-4.42404	1	1
		142	6.6107e-05	-4.60213	-4.60202	1	1
		143	6.6107e-05	-2.58004	-2.57992	1	1
		144	6.6107e-05	3.01359	3.01371	1	1
		145	6.6107e-05	-5.90753	-5.9074	1	1
		146	6.6107e-05	-4.79109	-4.79099	1	1
		147	6.6107e-05	3.06672	3.06684	1	1
		148	6.6107e-05	-2.98408	-2.98394	1	1
		149	6.6107e-05	-4.76735	-4.76724	1	1
		150	6.6107e-05	-4.50557	-4.50545	1	1
		151	6.6107e-05	-2.57777	-2.57765	1	1
		152	6.6107e-05	-4.72198	-4.72186	1	1
		153	6.6107e-05	-6.74463	-6.74452	1	1
		154	6.6107e-05	-6.1395	-6.13939	1	1
		155	6.6107e-05	-4.88775	-4.88764	1	1
		156	6.6107e-05	-5.01049	-5.01039	1	1
		157	6.6107e-05	-6.96452	-6.96441	1	1
		158	6.6107e-05	-5.26783	-5.26772	1	1
		159	6.6107e-05	-4.76263	-4.76252	1	1
		160	6.6107e-05	-7.92738	-7.92726	1	1
		161	6.6107e-05	-7.02214	-7.02202	1	1
		162	6.6107e-05	-6.62961	-6.6295	1	1
		163	6.6107e-05	-6.0089	-6.00878	1	1
		164	6.6107e-05	-6.43556	-6.43544	1	1
		165	6.6107e-05	-7.32997	-7.32985	1	1
		166	6.6107e-05	-6.42275	-6.42263	1	1
		167	6.6107e-05	-7.80364	-7.80352	1	1
		168	6.6107e-05	-4.87342	-4.87332	1	1
		169	6.6107e-05	-4.38507	-4.38495	1	1
		170	6.6107e-05	-3.64019	-3.64006	1	1
		171	6.6107e-05	-5.22519	-5.22508	1	1
		172	6.6107e-05	-7.82494	-7.82482	1	1
		173	6.6107e-05	-7.46632	-7.4662	1	1
		174	6.6107e-05	-8.09882	-8.09871	1	1
		175	6.6107e-05	-8.60927	-8.60915	1	1
		176	6.6107e-05	-7.60927	-7.60916	1	1
		177	6.6107e-05	-4.25256	-4.25245	1	1
		178	6.6107e-05	-6.7815	-6.78137	1	1
		179	6.6107e-05	-7.2443	-7.24419	1	1
		180	6.6107e-05	-7.75548	-7.75536	1	1
		181	6.6107e-05	-4.40008	-4.39996	1	1
		182	6.6107e-05	-6.46661	-6.46649	1	1
		183	6.6107e-05	-6.81035	-6.81023	1	1
		184	6.6107e-05	-5.91567	-5.91554	1	1
		185	6.6107e-05	-5.48701	-5.48689	1	1
		186	6.6107e-05	-5.18462	-5.1845	1	1
		187	6.6107e-05	-5.22327	-5.22314	1	1
		188	6.6107e-05	-4.99015	-4.99004	1	1
		189	6.6107e-05	-5.83333	-5.83321	1	1
		190	6.6107e-05	-4.40536	-4.40525	1	1
		191	6.6107e-05	-7.03782	-7.0377	1	1
		192	6.6107e-05	-6.95565	-6.95552	1	1
		193	6.6107e-05	-6.15849	-6.15837	1	1
		194	6.6107e-05	-7.36158	-7.36146	1	1
		195	6.6107e-05	-6.43488	-6.43476	1	1
		196	6.6107e-05	-7.0906	-7.09048	1	1
		197	6.6107e-05	-5.94331	-5.94318	1	1
		198	6.6107e-05	-5.37429	-5.37418	1	1
		199	6.6107e-05	-7.35209	-7.35198	1	1
		200	6.6107e-05	-2.76361	-2.76349	1	1
		201	6.6107e-05	-6.77358	-6.77345	1	1
		202	6.6107e-05	2.56779	2.56791	1	1
		203	6.6107e-05	0.0884631	0.0885708	1	1
		204	6.6107e-05	-0.273455	-0.273351	1	1
		205	6.6107e-05	-5.9043	-5.90418	1	1
		206	6.6107e-05	-2.31955	-2.31946	1	1
		207	6.6107e-05	-5.2282	-5.22807	1	1
		208	6.6107e-05	-7.20366	-7.20356	1	1
		209	6.6107e-05	-5.30314	-5.30303	1	1
		210	6.6107e-05	-7.79205	-7.79195	1	1
		211	6.6107e-05	-4.68205	-4.68193	1	1
		212	6.6107e-05	-4.58489	-4.5848	1	1
		213	6.6107e-05	-4.41439	-4.41425	1	1
		214	6.6107e-05	-6.33012	-6.33001	1	1
		215	6.6107e-05	-1.59252	-1.5924	1	1
		216	6.6107e-05	-3.64465	-3.64455	1	1
		217	6.6107e-05	-7.51627	-7.51618	1	1
		218	6.6107e-05	-6.90549	-6.90539	1	1
		219	6.6107e-05	-4.29336	-4.29327	1	1
		220	6.6107e-05	-2.60692	-2.60679	1	1
		221	6.6107e-05	0.157567	0.157699	1	1
		222	6.6107e-05	-3.09974	-3.09961	1	1
		223	6.6107e-05	-2.64345	-2.64333	1	1
		224	6.6107e-05	-4.87204	-4.87192	1	1
		225	6.6107e-05	-4.50812	-4.50803	1	1
		226	6.6107e-05	-3.35709	-3.35696	1	1
		227	6.6107e-05	-3.52585	-3.52574	1	1
		228	6.6107e-05	-7.10151	-7.10141	1	1
		229	6.6107e-05	-2.32015	-2.32005	1	1
		230	6.6107e-05	-6.43605	-6.43594	1	1
		231	6.6107e-05	2.23079	2.23089	1	1
		232	6.6107e-05	-6.44357	-6.44347	1	1
		233	6.6107e-05	-4.46133	-4.46121	1	1
		234	6.6107e-05	-4.55821	-4.55809	1	1
		235	6.6107e-05	-5.53166	-5.53154	1	1
		236	6.6107e-05	-8.01011	-8.00999	1	1
		237	6.6107e-05	-7.61855	-7.61844	1	1
		238	6.6107e-05	-6.22177	-6.22165	1	1
		239	6.6107e-05	-6.52487	-6.52476	1	1
		240	6.6107e-05	-6.85392	-6.8538	1	1
		241	6.6107e-05	-6.8704	-6.87029	1	1
		242	6.6107e-05	-4.8576	-4.8575	1	1
		243	6.6107e-05	-7.06716	-7.06706	1	1
		244	6.6107e-05	-5.20828	-5.20818	1	1
		245	6.6107e-05	-0.738363	-0.73827	1	1
		246	6.6107e-05	-6.92014	-6.92002	1	1
		247	6.6107e-05	-5.60002	-5.59992	1	1
		248	6.6107e-05	-2.10393	-2.10383	1	1
		249	6.6107e-05	-5.98734	-5.98724	1	1
		250	6.6107e-05	-8.20089	-8.2008	1	1
		251	6.6107e-05	-6.75618	-6.75608	1	1
		252	6.6107e-05	-3.96159	-3.96149	1	1
		253	6.6107e-05	-5.43077	-5.43068	1	1
		254	6.6107e-05	-2.87036	-2.87025	1	1
		255	6.6107e-05	-5.39869	-5.39858	1	1
		256	6.6107e-05	-4.63024	-4.63015	1	1

## Sheet: willistoni g.
		Males of the willistoni group
		ChemicalID	lambda	logL	logL0	P	FDR_lambda
		1	6.6107e-05	-4.62399	-4.62387	1	1
		2	0.999934	-3.42624	-6.20501	0.0184013	0.898288
		3	0.972403	-2.24174	-4.1711	0.0494881	1
		4	6.6107e-05	-6.27638	-6.27634	1	1
		5	6.6107e-05	-4.22867	-4.22864	1	1
		6	6.6107e-05	-6.09498	-6.09486	1	1
		7	6.6107e-05	-1.6325	-1.63239	1	1
		8	4.81296e-05	-5.10501	-5.10499	1	1
		9	6.6107e-05	-3.27566	-3.27559	1	1
		10	0.719633	-3.52775	-3.89559	0.391043	1
		11	6.6107e-05	-7.22936	-7.22924	1	1
		12	0.781256	5.88999	5.16951	0.229984	1
		13	6.6107e-05	-6.06248	-6.06245	1	1
		14	0.989318	-0.0131003	-2.15118	0.0386506	0.950806
		15	6.6107e-05	-4.33497	-4.33493	1	1
		16	6.6107e-05	-3.25988	-3.25975	1	1
		17	6.6107e-05	-9.57267	-9.57258	1	1
		18	0.999934	0.0703813	-2.93867	0.0141599	0.898288
		19	6.6107e-05	-4.77718	-4.77709	1	1
		20	0.57141	-6.0083	-6.24639	0.490163	1
		21	6.6107e-05	-2.70708	-2.70698	1	1
		22	6.6107e-05	-6.62802	-6.62793	1	1
		23	6.6107e-05	-7.00374	-7.00368	1	1
		24	6.6107e-05	-6.2293	-6.22919	1	1
		25	6.6107e-05	-0.710954	-0.710858	1	1
		26	6.6107e-05	-1.68974	-1.6896	1	1
		27	6.6107e-05	1.48855	1.48867	1	1
		28	6.6107e-05	2.85519	2.85531	1	1
		29	6.6107e-05	-0.899765	-0.899641	1	1
		30	6.6107e-05	-5.26715	-5.26708	1	1
		31	6.6107e-05	-3.75531	-3.75517	1	1
		32	0.716055	182.504	180.051	0.0267877	0.898288
		33	6.6107e-05	-5.36564	-5.36552	1	1
		34	6.6107e-05	-2.80231	-2.80219	1	1
		35	6.6107e-05	-3.27637	-3.27626	1	1
		36	6.6107e-05	-4.32381	-4.32371	1	1
		37	6.6107e-05	2.1112	2.11131	1	1
		38	6.6107e-05	-6.10377	-6.10367	1	1
		39	5.04197e-05	-6.08291	-6.08289	1	1
		40	6.6107e-05	-4.87905	-4.87892	1	1
		41	6.6107e-05	-4.53553	-4.53542	1	1
		42	6.6107e-05	3.82625	3.82639	1	1
		43	6.6107e-05	-4.02849	-4.0284	1	1
		44	0.999934	-4.39966	-6.67608	0.0328642	0.898288
		45	6.6107e-05	-7.98254	-7.98246	1	1
		46	6.6107e-05	-7.0271	-7.027	1	1
		47	6.6107e-05	-6.46135	-6.4612	1	1
		48	6.6107e-05	-6.34328	-6.34317	1	1
		49	0.929131	183.507	NA	NA	NA
		50	6.6107e-05	-3.51477	-3.51466	1	1
		51	6.6107e-05	-4.91996	-4.91985	1	1
		52	6.6107e-05	-6.45431	-6.45423	1	1
		53	6.6107e-05	1.83974	1.83988	1	1
		54	0.528008	-6.33436	-6.46436	0.61013	1
		55	0.487112	-5.24597	-5.35766	0.636474	1
		56	0.956019	-4.98205	-6.56854	0.0748652	1
		57	6.6107e-05	-0.0550726	-0.0549868	1	1
		58	6.6107e-05	-1.3904	-1.39029	1	1
		59	6.6107e-05	-0.611406	-0.611297	1	1
		60	0.740212	1.88431	1.64649	0.490405	1
		61	0.999934	-1.853	-4.24641	0.0286782	0.898288
		62	6.6107e-05	-4.86211	-4.86201	1	1
		63	6.6107e-05	-4.45896	-4.45892	1	1
		64	6.6107e-05	-5.66936	-5.66925	1	1
		65	6.6107e-05	2.03387	2.03399	1	1
		66	0.30256	-2.27865	-2.29876	0.841028	1
		67	6.6107e-05	-1.06185	-1.06175	1	1
		68	6.6107e-05	2.99177	2.99186	1	1
		69	6.6107e-05	-1.97582	-1.97573	1	1
		70	6.6107e-05	-0.745064	-0.744946	1	1
		71	6.6107e-05	-5.54229	-5.54216	1	1
		72	6.6107e-05	-6.64226	-6.64217	1	1
		73	6.6107e-05	-5.52314	-5.523	1	1
		74	6.6107e-05	-3.42565	-3.42557	1	1
		75	6.6107e-05	1.2717	1.27182	1	1
		76	6.6107e-05	-4.0421	-4.04205	1	1
		77	0.999934	-2.89264	-5.35947	0.0263385	0.898288
		78	6.6107e-05	-6.48221	-6.48215	1	1
		79	6.6107e-05	-3.58075	-3.58063	1	1
		80	6.6107e-05	-3.25776	-3.25764	1	1
		81	6.6107e-05	-5.83058	-5.83046	1	1
		82	6.6107e-05	-2.26276	-2.26266	1	1
		83	6.6107e-05	-5.66414	-5.66403	1	1
		84	6.6107e-05	-1.34177	-1.34165	1	1
		85	6.6107e-05	-5.73874	-5.73864	1	1
		86	6.6107e-05	-6.16567	-6.16557	1	1
		87	6.6107e-05	-3.91395	-3.91383	1	1
		88	6.6107e-05	-5.44836	-5.44828	1	1
		89	6.6107e-05	-4.72216	-4.72209	1	1
		90	6.6107e-05	-4.98979	-4.98968	1	1
		91	6.6107e-05	-4.64467	-4.64455	1	1
		92	6.6107e-05	-2.69525	-2.69514	1	1
		93	6.6107e-05	-1.26066	-1.26052	1	1
		94	6.00144e-05	-5.39559	-5.39558	1	1
		95	6.6107e-05	-3.26638	-3.26623	1	1
		96	6.6107e-05	-2.24457	-2.24445	1	1
		97	6.6107e-05	-7.27866	-7.27856	1	1
		98	6.6107e-05	-7.2013	-7.20118	1	1
		99	6.6107e-05	-2.83134	-2.83131	1	1
		100	6.6107e-05	-2.25494	-2.25483	1	1
		101	6.6107e-05	-6.39452	-6.39445	1	1
		102	6.6107e-05	-1.47497	-1.47484	1	1
		103	6.6107e-05	-2.39345	-2.39336	1	1
		104	6.6107e-05	-6.40249	-6.40236	1	1
		105	6.6107e-05	-6.48055	-6.48046	1	1
		106	6.6107e-05	-6.54183	-6.54175	1	1
		107	6.6107e-05	-4.54739	-4.54726	1	1
		108	6.6107e-05	-6.21628	-6.21617	1	1
		109	6.6107e-05	-5.97264	-5.97251	1	1
		110	6.6107e-05	-6.49695	-6.49684	1	1
		111	6.6107e-05	-5.72659	-5.72647	1	1
		112	6.6107e-05	0.469813	0.469874	1	1
		113	6.6107e-05	-6.86551	-6.86542	1	1
		114	6.6107e-05	-8.03667	-8.03654	1	1
		115	6.6107e-05	-5.20019	-5.20009	1	1
		116	0.68845	182.404	180.051	0.0300743	0.898288
		117	6.6107e-05	-3.46481	-3.4647	1	1
		118	6.6107e-05	-3.26319	-3.26307	1	1
		119	6.6107e-05	-2.07008	-2.06995	1	1
		120	6.6107e-05	-4.46068	-4.46058	1	1
		121	6.6107e-05	-6.3143	-6.3142	1	1
		122	6.6107e-05	-1.36492	-1.36481	1	1
		123	6.6107e-05	2.29172	2.29186	1	1
		124	6.6107e-05	-3.19702	-3.19689	1	1
		125	6.6107e-05	2.58972	2.58983	1	1
		126	6.6107e-05	-2.85138	-2.85128	1	1
		127	6.6107e-05	-2.48721	-2.4871	1	1
		128	6.6107e-05	4.70704	4.7071	1	1
		129	6.6107e-05	-0.785461	-0.785423	1	1
		130	6.6107e-05	-7.11714	-7.11706	1	1
		131	6.6107e-05	-5.79579	-5.79574	1	1
		132	6.6107e-05	-2.89436	-2.89425	1	1
		133	0.99737	0.265582	-0.188309	0.340704	1
		134	6.6107e-05	-3.08894	-3.08885	1	1
		135	0.958514	-0.154607	-0.415994	0.469661	1
		136	6.6107e-05	-5.25578	-5.25574	1	1
		137	6.6107e-05	-2.24879	-2.24868	1	1
		138	0.885781	-0.331382	-1.40199	0.143389	1
		139	6.6107e-05	-5.8807	-5.88061	1	1
		140	6.6107e-05	-4.31275	-4.31262	1	1
		141	0.999934	-4.67272	-5.72925	0.146046	1
		142	6.6107e-05	-6.69877	-6.69865	1	1
		143	6.6107e-05	-2.23017	-2.23005	1	1
		144	6.6107e-05	1.15548	1.15559	1	1
		145	0.999934	-1.90508	-4.97026	0.0132881	0.898288
		146	6.6107e-05	-5.14141	-5.14133	1	1
		147	0.999934	-6.04815	-6.23669	0.539177	1
		148	6.6107e-05	-4.87814	-4.87811	1	1
		149	6.6107e-05	-6.31085	-6.31075	1	1
		150	0.813176	179.426	NA	NA	NA
		151	6.6107e-05	-5.02189	-5.02182	1	1
		152	6.6107e-05	3.43903	3.43913	1	1
		153	6.6107e-05	-0.412255	-0.412215	1	1
		154	6.6107e-05	1.26965	1.2698	1	1
		155	0.900577	-4.42996	-4.95405	0.305925	1
		156	6.6107e-05	-3.69195	-3.6919	1	1
		157	6.6107e-05	-6.83789	-6.83779	1	1
		158	0.996767	-5.0753	-5.76055	0.241726	1
		159	6.6107e-05	-3.22923	-3.2292	1	1
		160	6.6107e-05	-3.18684	-3.18679	1	1
		161	0.999934	-4.66177	-5.43357	0.214082	1
		162	6.6107e-05	-3.29099	-3.29089	1	1
		163	6.6107e-05	-3.73773	-3.73765	1	1
		164	6.6107e-05	-1.4953	-1.49521	1	1
		165	6.6107e-05	-4.38809	-4.38799	1	1
		166	6.6107e-05	-4.97589	-4.97577	1	1
		167	0.692039	-1.28009	-1.4415	0.569917	1
		168	6.6107e-05	-0.365667	-0.365561	1	1
		169	6.6107e-05	3.19828	3.19841	1	1
		170	6.6107e-05	-0.687386	-0.687252	1	1
		171	6.6107e-05	-4.31167	-4.31156	1	1
		172	6.6107e-05	-1.18976	-1.18966	1	1
		173	6.6107e-05	-6.27411	-6.27403	1	1
		174	6.6107e-05	-6.6458	-6.64572	1	1
		175	6.6107e-05	-6.53639	-6.53629	1	1
		176	6.6107e-05	-4.85353	-4.85341	1	1
		177	6.6107e-05	-6.58588	-6.58578	1	1
		178	6.6107e-05	-5.85835	-5.85828	1	1
		179	0.999934	-3.81265	-4.39649	0.279881	1
		180	6.6107e-05	-3.22588	-3.22574	1	1
		181	6.6107e-05	-5.9691	-5.96896	1	1
		182	6.6107e-05	-6.28918	-6.28909	1	1
		183	6.6107e-05	-7.14764	-7.14751	1	1
		184	6.6107e-05	-4.69447	-4.69441	1	1
		185	6.6107e-05	-8.21089	-8.21075	1	1
		186	6.6107e-05	-6.31391	-6.3138	1	1
		187	6.6107e-05	-7.35042	-7.35033	1	1
		188	6.6107e-05	-2.3824	-2.3823	1	1
		189	6.6107e-05	-5.80285	-5.80281	1	1
		190	6.6107e-05	-5.60339	-5.60332	1	1
		191	6.6107e-05	-0.372382	-0.372288	1	1
		192	6.6107e-05	-2.45765	-2.45753	1	1
		193	6.6107e-05	-3.43071	-3.43057	1	1
		194	6.6107e-05	-7.41979	-7.41973	1	1
		195	6.6107e-05	-5.47464	-5.4745	1	1
		196	6.6107e-05	-5.81634	-5.81624	1	1
		197	6.6107e-05	-1.98383	-1.98371	1	1
		198	6.6107e-05	-5.28703	-5.28689	1	1
		199	6.6107e-05	-3.35397	-3.35388	1	1
		200	0.999934	-1.13577	-2.90357	0.0600648	1
		201	6.6107e-05	-5.1815	-5.18147	1	1
		202	6.6107e-05	-7.92172	-7.92158	1	1
		203	6.6107e-05	-4.25638	-4.25631	1	1
		204	6.6107e-05	-5.72216	-5.72206	1	1
		205	6.6107e-05	-5.86646	-5.86634	1	1
		206	6.6107e-05	-2.86966	-2.86957	1	1
		207	6.6107e-05	-6.03604	-6.03591	1	1
		208	6.6107e-05	-5.67207	-5.67192	1	1
		209	0.917545	-2.57833	-3.90734	0.10303	1
		210	6.6107e-05	-6.69897	-6.69884	1	1
		211	6.6107e-05	-4.74489	-4.74485	1	1
		212	6.6107e-05	-6.1621	-6.16196	1	1
		213	6.6107e-05	-3.48153	-3.48145	1	1
		214	6.6107e-05	-4.21877	-4.21866	1	1
		215	6.6107e-05	-4.12115	-4.12106	1	1
		216	6.6107e-05	-4.77804	-4.77794	1	1
		217	4.64795e-05	-5.66154	-5.66151	1	1
		218	0.999934	-3.03923	-4.29584	0.112895	1
		219	6.6107e-05	-5.01724	-5.01713	1	1
		220	6.6107e-05	-5.39852	-5.3984	1	1
		221	6.6107e-05	-3.47111	-3.47103	1	1
		222	6.6107e-05	-5.54166	-5.54153	1	1
		223	6.6107e-05	-6.38059	-6.38047	1	1
		224	6.6107e-05	-6.26183	-6.26173	1	1
		225	6.6107e-05	-6.12867	-6.12859	1	1
		226	6.6107e-05	-5.9588	-5.95871	1	1
		227	6.89026e-05	-4.68719	-4.68716	1	1
		228	0.999934	-1.70212	-4.79444	0.0128865	0.898288
		229	6.6107e-05	-7.06298	-7.06288	1	1
		230	6.6107e-05	-6.93215	-6.93205	1	1
		231	6.6107e-05	-7.76604	-7.76596	1	1
		232	6.6107e-05	-6.92883	-6.92872	1	1
		233	6.6107e-05	-7.07202	-7.07191	1	1
		234	0.983342	-4.37148	-5.69394	0.103882	1
		235	6.6107e-05	-4.3098	-4.30967	1	1
		236	6.6107e-05	-5.64995	-5.64991	1	1
		237	6.6107e-05	-4.3373	-4.3372	1	1
		238	6.6107e-05	-5.15164	-5.15159	1	1
		239	6.6107e-05	-6.31118	-6.31104	1	1
		240	0.881922	-3.96684	-4.55289	0.278969	1
		241	6.6107e-05	-8.47231	-8.47221	1	1
		242	6.6107e-05	-8.51138	-8.51128	1	1
		243	6.6107e-05	-7.19936	-7.19923	1	1
		244	6.6107e-05	-5.34796	-5.34785	1	1
		245	0.999934	-6.90105	-7.82657	0.173662	1
		246	0.999934	-5.88118	-6.41113	0.303239	1
		247	4.37122e-05	-4.34351	-4.3435	1	1
		248	6.6107e-05	-5.5443	-5.54425	1	1
		Females of the willistoni group
		ChemicalID	lambda	logL	logL0	P	FDR_lambda
		1	6.6107e-05	-5.83955	-5.83945	1	1
		2	6.6107e-05	-2.60918	-2.60906	1	1
		3	6.6107e-05	-2.13958	-2.13948	1	1
		4	6.6107e-05	-4.72901	-4.72888	1	1
		5	6.6107e-05	-5.48018	-5.48012	1	1
		6	0.59719	-3.11475	-3.23219	0.62794	1
		7	6.6107e-05	-1.62329	-1.6232	1	1
		8	6.6107e-05	-3.14295	-3.14285	1	1
		9	6.6107e-05	-4.6185	-4.61838	1	1
		10	0.265317	-4.05639	-4.05636	1	1
		11	6.6107e-05	-6.86126	-6.86118	1	1
		12	6.6107e-05	-5.58516	-5.58511	1	1
		13	0.211211	-5.16784	-5.1666	1	1
		14	6.6107e-05	-6.17389	-6.17378	1	1
		15	6.6107e-05	-6.97522	-6.97512	1	1
		16	6.6107e-05	-5.33005	-5.32992	1	1
		17	6.6107e-05	-4.70034	-4.70021	1	1
		18	6.6107e-05	-5.85035	-5.85021	1	1
		19	6.6107e-05	-6.5505	-6.55039	1	1
		20	6.6107e-05	-3.66001	-3.65993	1	1
		21	6.6107e-05	0.543817	0.543911	1	1
		22	6.6107e-05	-4.86074	-4.86066	1	1
		23	6.6107e-05	-2.03794	-2.03787	1	1
		24	6.6107e-05	-3.10383	-3.10369	1	1
		25	6.6107e-05	-2.36669	-2.36659	1	1
		26	6.6107e-05	-4.56462	-4.56449	1	1
		27	6.6107e-05	-5.12647	-5.12633	1	1
		28	6.6107e-05	-3.05991	-3.05981	1	1
		29	6.6107e-05	-5.99806	-5.99801	1	1
		30	0.999934	-4.22178	-4.63025	0.366076	1
		31	6.6107e-05	-5.00434	-5.0042	1	1
		32	6.6107e-05	-4.96153	-4.96143	1	1
		33	6.6107e-05	-7.27041	-7.27034	1	1
		34	6.6107e-05	-6.9681	-6.96798	1	1
		35	6.6107e-05	-6.65515	-6.65505	1	1
		36	6.6107e-05	-7.31842	-7.31836	1	1
		37	6.6107e-05	-3.17885	-3.17874	1	1
		38	6.6107e-05	-4.19574	-4.1956	1	1
		39	6.6107e-05	-5.82457	-5.82448	1	1
		40	6.6107e-05	-7.33487	-7.33477	1	1
		41	6.6107e-05	-4.08426	-4.08416	1	1
		42	6.6107e-05	-4.53385	-4.53376	1	1
		43	6.6107e-05	-0.417663	-0.417594	1	1
		44	6.6107e-05	-5.60335	-5.60326	1	1
		45	6.6107e-05	4.16847	4.16857	1	1
		46	6.6107e-05	-1.88922	-1.88911	1	1
		47	6.6107e-05	-5.99369	-5.99357	1	1
		48	6.6107e-05	0.117212	0.117321	1	1
		49	6.6107e-05	-5.42594	-5.42581	1	1
		50	6.6107e-05	-4.95857	-4.95846	1	1
		51	6.6107e-05	-1.6339	-1.63379	1	1
		52	6.6107e-05	-6.56607	-6.56596	1	1
		53	6.6107e-05	-4.26399	-4.26389	1	1
		54	0.844189	-0.861164	-1.8741	0.15464	1
		55	6.6107e-05	-6.02466	-6.02457	1	1
		56	6.6107e-05	-5.25494	-5.25489	1	1
		57	6.6107e-05	-4.11792	-4.11786	1	1
		58	6.6107e-05	-6.04787	-6.04777	1	1
		59	6.6107e-05	2.85729	2.85741	1	1
		60	6.6107e-05	-5.46326	-5.46319	1	1
		61	0.769073	-3.75014	-4.54439	0.207542	1
		62	6.6107e-05	-0.711636	-0.711541	1	1
		63	6.6107e-05	-0.106472	-0.10634	1	1
		64	6.6107e-05	-4.49431	-4.49418	1	1
		65	0.853075	1.62128	0.858425	0.216758	1
		66	4.90232e-05	0.293371	0.293388	1	1
		67	6.6107e-05	0.913749	0.913862	1	1
		68	6.6107e-05	-6.83805	-6.83793	1	1
		69	6.6107e-05	-5.3739	-5.37378	1	1
		70	6.6107e-05	-6.83137	-6.83125	1	1
		71	6.6107e-05	-4.22959	-4.22947	1	1
		72	6.6107e-05	-4.84913	-4.84902	1	1
		73	6.6107e-05	-2.81411	-2.814	1	1
		74	6.6107e-05	-5.12421	-5.12412	1	1
		75	0.999934	4.53262	1.44031	0.0128865	0.456351
		76	6.6107e-05	1.7147	1.71476	1	1
		77	6.6107e-05	-5.01482	-5.01473	1	1
		78	6.6107e-05	-5.2274	-5.22729	1	1
		79	6.6107e-05	-6.67086	-6.67072	1	1
		80	6.6107e-05	-5.81126	-5.81117	1	1
		81	6.6107e-05	1.38865	1.38875	1	1
		82	6.6107e-05	-6.75503	-6.75494	1	1
		83	0.900347	1.33902	0.21215	0.133292	1
		84	6.6107e-05	-3.234	-3.23391	1	1
		85	6.6107e-05	-6.61375	-6.61362	1	1
		86	6.6107e-05	2.28414	2.28427	1	1
		87	6.6107e-05	-0.571268	-0.571174	1	1
		88	6.6107e-05	-1.54495	-1.54483	1	1
		89	6.6107e-05	-1.14817	-1.14805	1	1
		90	6.6107e-05	-3.72353	-3.72339	1	1
		91	6.6107e-05	-0.966984	-0.966883	1	1
		92	6.6107e-05	-3.34893	-3.3488	1	1
		93	6.6107e-05	1.31714	1.31723	1	1
		94	6.6107e-05	-5.22164	-5.22157	1	1
		95	7.60508e-05	-4.58311	-4.58309	1	1
		96	6.6107e-05	2.27639	2.27652	1	1
		97	6.6107e-05	-1.94873	-1.94858	1	1
		98	6.6107e-05	-1.68184	-1.68176	1	1
		99	6.6107e-05	-2.57774	-2.57768	1	1
		100	0.999934	-3.06624	-3.7517	0.241651	1
		101	0.415011	-4.91268	-4.98333	0.706996	1
		102	6.6107e-05	-5.74925	-5.74912	1	1
		103	6.6107e-05	-4.57483	-4.57468	1	1
		104	6.6107e-05	-4.66466	-4.66455	1	1
		105	6.5539e-05	-4.05719	-4.05717	1	1
		106	6.6107e-05	-1.70122	-1.70109	1	1
		107	0.999934	-2.08322	-3.16315	0.141658	1
		108	0.999934	-1.63652	-4.72884	0.0128865	0.456351
		109	6.6107e-05	-4.81349	-4.81345	1	1
		110	6.6107e-05	-5.77961	-5.77948	1	1
		111	0.999934	0.796334	-1.21242	0.04503	0.876353
		112	6.6107e-05	1.67743	1.67759	1	1
		113	6.6107e-05	-5.1533	-5.15319	1	1
		114	6.6107e-05	-7.62022	-7.62012	1	1
		115	6.6107e-05	-3.17359	-3.17351	1	1
		116	6.6107e-05	-3.91569	-3.91564	1	1
		117	6.6107e-05	-6.71831	-6.71817	1	1
		118	6.6107e-05	-5.22603	-5.22589	1	1
		119	6.6107e-05	-8.66315	-8.66304	1	1
		120	6.6107e-05	-3.03018	-3.03012	1	1
		121	6.6107e-05	-4.21149	-4.21143	1	1
		122	6.6107e-05	-8.22375	-8.22366	1	1
		123	6.6107e-05	-4.68376	-4.68368	1	1
		124	6.6107e-05	-1.88474	-1.8846	1	1
		125	6.6107e-05	-6.43764	-6.43757	1	1
		126	6.6107e-05	-1.67561	-1.67554	1	1
		127	6.6107e-05	-6.42066	-6.42055	1	1
		128	6.6107e-05	-4.27449	-4.27435	1	1
		129	6.6107e-05	-6.2286	-6.22847	1	1
		130	6.6107e-05	-7.30328	-7.30324	1	1
		131	0.53934	-2.75721	-2.91513	0.57412	1
		132	6.6107e-05	-1.9309	-1.93087	1	1
		133	6.6107e-05	0.994471	0.994521	1	1
		134	6.6107e-05	-4.86908	-4.86899	1	1
		135	6.6107e-05	-4.53318	-4.53307	1	1
		136	0.77161	182.717	NA	NA	NA
		137	6.6107e-05	-1.18945	-1.18932	1	1
		138	6.6107e-05	1.92103	1.92113	1	1
		139	6.6107e-05	-0.865007	-0.86487	1	1
		140	6.6107e-05	-3.71527	-3.71516	1	1
		141	6.6107e-05	-2.40943	-2.40934	1	1
		142	6.6107e-05	1.13078	1.13089	1	1
		143	6.6107e-05	4.42323	4.4233	1	1
		144	6.6107e-05	3.92499	3.92511	1	1
		145	6.6107e-05	-4.99579	-4.99575	1	1
		146	6.6107e-05	-1.79474	-1.79462	1	1
		147	6.6107e-05	0.266013	0.266142	1	1
		148	0.570098	-5.85171	-6.0819	0.497447	1
		149	6.6107e-05	-5.87182	-5.87175	1	1
		150	0.999934	-2.26896	-3.13314	0.18862	1
		151	6.6107e-05	-1.84681	-1.84679	1	1
		152	6.6107e-05	-5.14736	-5.14728	1	1
		153	6.6107e-05	-4.18002	-4.17991	1	1
		154	6.6107e-05	-1.35378	-1.35368	1	1
		155	6.6107e-05	0.225193	0.22526	1	1
		156	6.6107e-05	-1.87449	-1.87444	1	1
		157	6.6107e-05	-3.59402	-3.59386	1	1
		158	6.81884e-05	0.014281	0.0143014	1	1
		159	6.6107e-05	-5.94418	-5.94409	1	1
		160	6.6107e-05	0.819632	0.81967	1	1
		161	0.999934	4.50285	1.41054	0.0128865	0.456351
		162	6.6107e-05	-4.05938	-4.05928	1	1
		163	0.999934	1.55589	0.125569	0.0907713	1
		164	6.6107e-05	-4.29334	-4.29326	1	1
		165	7.93614e-05	-5.45978	-5.45974	1	1
		166	6.6107e-05	-4.50376	-4.50372	1	1
		167	6.6107e-05	-6.63364	-6.6336	1	1
		168	6.6107e-05	-6.29288	-6.29276	1	1
		169	0.999934	-3.26878	-6.30447	0.0137389	0.456351
		170	6.6107e-05	-3.1949	-3.19479	1	1
		171	6.6107e-05	-6.05519	-6.05505	1	1
		172	4.60856e-05	1.34217	1.3422	1	1
		173	6.6107e-05	-2.26053	-2.26041	1	1
		174	6.6107e-05	-7.23966	-7.2396	1	1
		175	6.6107e-05	-4.75517	-4.75502	1	1
		176	6.6107e-05	-7.56625	-7.56619	1	1
		177	6.6107e-05	-1.47882	-1.47873	1	1
		178	6.6107e-05	-4.51478	-4.51472	1	1
		179	0.970163	2.5574	2.10967	0.344	1
		180	6.6107e-05	1.30406	1.30411	1	1
		181	6.6107e-05	-0.0500349	-0.0499249	1	1
		182	0.472589	178.236	176.586	0.0692712	1
		183	6.6107e-05	-0.671018	-0.670911	1	1
		184	6.6107e-05	-5.74349	-5.74337	1	1
		185	6.6107e-05	-5.56594	-5.56582	1	1
		186	6.6107e-05	-6.21076	-6.21063	1	1
		187	6.6107e-05	-6.32872	-6.32861	1	1
		188	6.6107e-05	-5.23709	-5.23701	1	1
		189	6.6107e-05	-4.72473	-4.72464	1	1
		190	6.6107e-05	2.16958	2.16968	1	1
		191	6.6107e-05	1.17209	1.17219	1	1
		192	7.46675e-05	-3.81587	-3.81585	1	1
		193	0.892749	183.284	180.051	0.0109959	0.456351
		194	6.6107e-05	-5.96972	-5.9696	1	1
		195	6.6107e-05	-1.62985	-1.62974	1	1
		196	6.6107e-05	-1.70423	-1.70414	1	1
		197	6.6107e-05	-3.79495	-3.79486	1	1
		198	6.6107e-05	-0.549504	-0.549384	1	1
		199	6.6107e-05	-6.4534	-6.45328	1	1
		200	6.6107e-05	-0.213448	-0.213331	1	1
		201	0.775787	-2.01843	-2.39079	0.388156	1
		202	6.6107e-05	0.340031	0.340147	1	1
		203	6.6107e-05	-2.34923	-2.34911	1	1
		204	6.6107e-05	-6.39967	-6.39957	1	1
		205	6.6107e-05	-0.30786	-0.307772	1	1
		206	6.6107e-05	-1.0917	-1.09156	1	1
		207	6.6107e-05	6.43811	6.43822	1	1
		208	6.6107e-05	-4.30848	-4.30836	1	1
		209	6.6107e-05	-3.93002	-3.92993	1	1
		210	6.6107e-05	-4.76433	-4.76422	1	1
		211	6.6107e-05	-6.67225	-6.6721	1	1
		212	0.764024	179.221	NA	NA	NA
		213	6.6107e-05	-2.7151	-2.71501	1	1
		214	6.6107e-05	0.855357	0.855452	1	1
		215	6.6107e-05	-4.64127	-4.64114	1	1
		216	0.999934	-0.792021	-2.89302	0.0403764	0.85127
		217	6.6107e-05	-4.22511	-4.22503	1	1
		218	6.6107e-05	-2.35693	-2.35679	1	1
		219	0.999934	-0.694557	-3.02897	0.030715	0.777088
		220	6.6107e-05	3.01792	3.01805	1	1
		221	6.6107e-05	6.52429	6.52443	1	1
		222	6.6107e-05	-2.29969	-2.29955	1	1
		223	6.6107e-05	2.68808	2.68821	1	1
		224	6.6107e-05	0.927901	0.927998	1	1
		225	0.999934	0.25575	-2.83656	0.0128865	0.456351
		226	0.447989	-4.91368	-5.03896	0.616677	1
		227	5.51974e-05	-1.27354	-1.27353	1	1
		228	0.999934	-4.25252	-7.24489	0.0144301	0.456351
		229	0.999934	-0.425852	-2.60237	0.0369428	0.849685
		230	6.61066e-05	4.39859	4.39862	1	1
		231	0.879817	-0.578066	-0.823251	0.483762	1
		232	6.6107e-05	-3.32026	-3.3202	1	1
		233	6.6107e-05	-6.33293	-6.33282	1	1
		234	6.6107e-05	-5.79025	-5.79017	1	1
		235	6.6107e-05	-0.897247	-0.897128	1	1
		236	6.6107e-05	0.287225	0.287242	1	1
		237	0.999934	1.57595	-0.963566	0.0242168	0.680762
		238	6.6107e-05	1.85108	1.85117	1	1
		239	6.6107e-05	-6.88955	-6.88942	1	1
		240	6.6107e-05	-7.05954	-7.05945	1	1
		241	6.6107e-05	-4.17267	-4.17261	1	1
		242	6.6107e-05	-7.26551	-7.26542	1	1
		243	6.6107e-05	-7.53263	-7.53251	1	1
		244	0.681866	4.4117	4.02645	0.380058	1
		245	0.708764	182.477	NA	NA	NA
		246	0.873469	183.18	180.051	0.0123717	0.456351
		247	6.6107e-05	-3.3561	-3.35601	1	1
		248	0.341483	-0.517426	-0.55203	0.792492	1
		249	6.6107e-05	-7.22635	-7.22623	1	1
		250	6.6107e-05	-7.58996	-7.58985	1	1
		251	6.6107e-05	-7.14216	-7.14202	1	1
		252	6.6107e-05	-7.27347	-7.27333	1	1
		253	6.6107e-05	-2.93343	-2.93333	1	1
		254	6.6107e-05	-6.19168	-6.19164	1	1
		255	6.6107e-05	-5.99212	-5.992	1	1
		256	0.999934	-6.11124	-6.5903	0.327664	1
