# Supplementary material for: Large-scale characterization of sex pheromone communication systems in Drosophila
Source: Nat Commun. 2021 Jul 6;12:4165. doi: 10.1038/s41467-021-24395-z (PMC8260797; doi:10.1038/s41467-021-24395-z)
Supplement: Supplementary file 7 — Supplementary Data 3 [file 41467_2021_24395_MOESM7_ESM.xlsx]

## Sheet: Table S3
	Male specific compounds
	ID	Compound name	appeared#	Kovat's Index	Chemical Formula	Exact Mass	M/Z	Boiling Temp. (predicted from SciFinder)
	Male1	(Z)-11-Octadecen-1-yl acetate	35	2193	C20H38O2	310.29	250	379 ± 11
	Male2	(Z)-9-Hexadecen-1-yl acetate	1	1998	C18H34O2	282.26	222	365 ± 21
	Male3	(Z)-10-Heneicosene	4	2076	C21H42	294.33	294	369 ± 9
	Male4	(Z)-9-Heneicosene	1	2076	C21H43	294.33	294	369 ± 9
	Male5	rac-2-Tridecyl acetate	6	1628	C15H30O2	242.22	182	281 ± 8
	Male6	(Z)-10-Heptadecen-2-one	7	1880	C17H32O	252.25	125	experimental: 319
	Male7	2-Heptadecanone	10	1904	C17H34O	254.26	254	320 ± 5
	Male8	2-Pentadecanone	7	1704	C15H30O	226.23	226	experimental: 294
	Male9	rac-2-Pentadecyl acetate	3	1832	C17H34O2	270.26	210	312 ± 10
	Male10	2-Tridecanone	8	1497	C13H26O	198.2	198	experimental: 264
	Male11	1-Pentadecene	4	1488	C15H30	210.23	210	experimental: 268
	Male12	rac-(Z)-10-Heptadecen-2-yl acetate	6	2001	C19H36O2	296.27	236	~376 ± 21
	Male13	Methyl nonyl ether	2	1283	C10H22O	158.17	126	195 ± 3
	Male14	Myristyl acetate	4	1808	C16H32O2	256.24	196	300 ± 5
	Male15	Palmityl acetate	12	2008	C18H36O2	284.27	224	324 ± 5
	Male16	(Z)-7-Tricosene	8	2269	C23H46	322.36	322	399 ± 9
	Male17	(Z)-7-Pentacosene	11	2475	C25H50	350.39	350	428 ± 12
	Male18	(Z)-11-Hexadecen-1-yl acetate	9	1999	C18H34O2	282.26	222	349 ± 11
	Male19	rac-2-Heptadecyl acetate	4	2024	C19H38O2	298.29	238	341 ± 10
	Male20	Unidentified 1	1	3698	-	-	-	-
	Male21	Unidentified 2	1	3382	-	-	-	-
	Male22	(Z,Z)-19,22-Octacosadien-1-yl acetate	6	3359	C30H56O2	448.43	448	> 500
	Male23	(Z)-11-Eicosen-1-yl acetate	13	2386	C22H42O2	338.32	278	409 ± 14
	Male24	All-trans-Geranylgeraniol	1	1204	C22H36O2	332.27	136	397 ± 11
	Male25	Ethyl myristate	1	1524	C16H32O2	256.24	213	experimental: 295
	Male26	Ethyl palmitate	1	1993	C18H36O2	284.27	284	342 ± 0
	Male27	Ethyl oleate	1	2171	C20H38O2	310.29	264	386 ± 21
	Male28	Farnesyl acetate	5	1846	C17H28O2	264.21	136	347 ± 21
	Male29	(E)-7-Tetradecene	2	1383	C14H28	196.22	196	252 ± 7
	Male30	(Z)-7-Hexadecene	3	1581	C16H32	224.25	224	288 ± 7
	Male31	Stearylacetate	6	2209	C20H40O2	312.3	252	345 ± 5
	Male32	(E)-ß-Farnesene	5	1460	C15H24	204.19	161	273 ± 20
	Male33	(E,E)-α-Farnesene	5	1511	C15H24	204.19	119	280 ± 20
	Male34	(Z)-11-Docosen-1-yl acetate	11	2578	C24H46	334.36	306	~437 ± 14
	Male35	Geranyl acetate	4	1384	C12H20O2	196.15	136	experimental: 245
	Male36	1-Tridecene	1	1852	C13H26	182.2	182	experimental: 230
	Male37	rac-2-Heptyl butanoate	1	1214	C11H22O2	186.16	115	214 ± 8
	Male38	Unidentified 3	1	2964	-	-	-	-
	Male39	1-Heptacosene	5	2683	C27H54	378.42	378	415 ± 8
	Male40	Geranyl palmitoleate	1	2548	C26H46O2	390.35	136	476 ± 34
	Male41	(Z,Z,Z)-21,24,27-Triacontatrien-1-yl acetate	1	3552	C32H58O2	474.44	474	> 500
	Male42	Methyl myristoleate	3	1714	C15H28O2	240.21	208	307 ± 21
	Male43	12-Methyltetradecyl acetate	1	1883	C17H34O2	270.26	181	312 ± 10
	Female specific compounds
	ID	Compound name	appeared#	Kovat's Index	Chemical Formula	Exact Mass	M/Z	Boiling Temp. Predicted from SciFinder
	Female1	(Z,Z)-7,11-Pentacosadiene	2	2478.07	C25H48	348.38	348	430 ± 15
	Female2	(Z)-7-Pentacosen	1	2501.55	C25H50	350.39	350.39	429 ± 12
	Female3	(Z,Z)-7,11-Heptacosadiene	4	2686.89	C27H52	376.41	376.41	455 ± 15
	Female4	2-Methyloctacosane	5	2875.92	C29H60	408.47	408.47	414 ± 8
	Female5	(Z,Z)-7,11-Nonacosadiene	4	2887.36	C29H56	404.44	404.44	481 ± 15
	Female6	Unidentified 4	3	3257.78	C32 (?)	-	-	-
	Female7	2-Methyltriacontane	4	3290.3	C31H64	436.5	436.5	428 ± 8
	Female8	Unidentified 5	4	3293.37	C32 (?)	-	-	-
	Female9	(Z,Z)-9,23-Tritriacontadiene	6	3469.35	C33H64	460.5	460.5	529 ± 17
