# Supplementary material for: Large-scale characterization of sex pheromone communication systems in Drosophila
Source: Nat Commun. 2021 Jul 6;12:4165. doi: 10.1038/s41467-021-24395-z (PMC8260797; doi:10.1038/s41467-021-24395-z)
Supplement: Supplementary file 8 — Supplementary Data 4 [file 41467_2021_24395_MOESM8_ESM.xlsx]

## Sheet: Table S4
			Compound Name	Chemical class	Vendor/Supplier	Purchasable Chemical	CAS Number	Vapor pressure (mmHg @ 25.00 °C.)	No. of olfactory responses in at1 and at4
			All-trans-Geranylgeraniol	Alcohol	Sigma-Aldrich	G3278_SIGMA	24034-73-9	NA	10
			(Z)-7-Tricosene	Alkene	AKos Consulting & Solutions	AKOS027263836	52078-57-6	0.0047	7
			(E)-7-Tetradecene	Alkene	Alfa Chemistry	41446-63-3	41446-63-3	0.0322	10
			(E)-ß-Farnesene	Alkene	Sigma-Aldrich	73492_SIAL	18794-84-8	0.01	11
			(Z)-9-Tricosene	Alkene	Sigma-Aldrich	859885_ALDRICH	27519-02-4	3.53e-05	13
			1-Pentadecene	Alkene	Sigma-Aldrich	222887_ALDRICH	13360-61-7	0.00454	11
			(Z)-10-Heneicosene	Alkene		synthesized by Jerrit Weißflog		8.73e-05	11
			Palmityl acetate	Ester	AKos Consulting & Solutions	AKOS024390930	629-70-9	0.00026	3
			Myristyl acetate	Ester	AKos Consulting & Solutions	AKOS016006385	638-59-5	0.001	11
			rac-2-Heptyl butanoate	Ester	Alfa Chemistry	39026-94-3	39026-94-3	0.09	17
			Geranyl acetate	Ester	Sigma-Aldrich	01290190_SIAL	105-87-3	0.07	10
			Methyl laurate	Ester	Sigma-Aldrich	234591_ALDRICH	111-82-0	0.0041	25
			Methyl myristate	Ester	Sigma-Aldrich	M3378_SIGMA	124-10-7	0.00049	20
			Methyl palmitate	Ester	Sigma-Aldrich	P5177_SIGMA	112-39-0	0.000149	12
			(Z)-11-Hexadecen-1-yl acetate	Ester		synthesized by Jerrit Weißflog		0.00367	21
			2-Hexyl acetate	Ester		synthesized by Jerrit Weißflog		NA	9
			(Z)-11-Octadecen-1-yl acetate	Ester	AK Scientific, Inc.	1060AH	6186-98-7	0.000438	46
			Farnesyl acetate	Ester		synthesized by Jerrit Weißflog		5.4e-05	10
			(Z)-9-Octadecen-1-yl acetate	Ester		synthesized by Jerrit Weißflog		1e-06	11
			(Z)-9-Hexadecen-1-yl acetate	Ester		synthesized by Jerrit Weißflog		0.00448	12
			S-(Z)-10-Heptadecen-2-yl acetate	Ester		synthesized by Jerrit Weißflog		0.003	3
			rac-2-Heptadecyl acetate	Ester		synthesized by Jerrit Weißflog		0.003	14
			rac-3-Pentadecyl acetate	Ester		synthesized by Jerrit Weißflog		NA	10
			(Z,Z)-19,22-Octacosadien-1-yl acetate	Ester		synthesized by Jerrit Weißflog		8.25e-05	14
			rac-2-Tridecyl acetate	Ester		synthesized by Jerrit Weißflog		0.004	6
			R-2-Tridecyl acetate	Ester		synthesized by Jerrit Weißflog		0.004	13
			S-2-Tridecyl acetate	Ester		synthesized by Jerrit Weißflog		0.004	12
			rac-2-Pentadecyl acetate	Ester		synthesized by Jerrit Weißflog		NA	8
			R-2-Pentadecyl acetate	Ester		synthesized by Jerrit Weißflog		NA	10
			S-2-Pentadecyl acetate	Ester		synthesized by Jerrit Weißflog		NA	15
			(Z)-11-Eicosen-1-yl acetate	Ester		synthesized by Jerrit Weißflog		0.0001	5
			R-(Z)-10-Heptadecen-2-yl acetate	Ester		synthesized by Jerrit Weißflog		0.003	11
			2-Pentadecanone	Ketone	Sigma-Aldrich	76535_ALDRICH	2345-28-0	0.003	13
			2-Tridecanone	Ketone	Sigma-Aldrich	W338820_ALDRICH	593-08-8	0.016	12
			(Z)-10-Heptadecen-2-one	Ketone		synthesized by Jerrit Weißflog		NA	29
			2-Heptadecanone	Ketone		synthesized by Jerrit Weißflog		0.001	7
