# Supplementary material for: Large-scale characterization of sex pheromone communication systems in Drosophila
Source: Nat Commun. 2021 Jul 6;12:4165. doi: 10.1038/s41467-021-24395-z (PMC8260797; doi:10.1038/s41467-021-24395-z)
Supplement: Supplementary file 9 — Supplementary Data 5 [file 41467_2021_24395_MOESM9_ESM.xlsx]

## Sheet: Table S5
		at1						at4
		name	Clustering Coefficient	Edge Count	Self-Loops			name	Clustering Coefficient	Edge Count	Self-Loops
		D.arizonae	0.672101	25	0			D.americana	0.313725	28	0
		D.affinis	0.502252	57	1			D.affinis	0.24359	17	0
		D.bromeliae	0.583333	32	0			D.nebulosa	0.333333	20	0
		D.busckii	0.408962	58	0			D.sturtevanti	0.256757	43	1
		D.dunni	0.439103	67	1			D.ananassae	0.245455	11	0
		D.elegans	0.584046	33	0			D.mulleri	0.17094	31	2
		D.erecta	0.496997	61	1			D.arizonae	0.222973	54	2
		D.ficusphila	0.900585	21	0			D.bromeliae	0.346014	31	1
		D.funebris	0.51746	67	1			D.hypocausta	0.336182	49	0
		D.hypocausta	0.498499	72	1			D.busckii	0.360526	34	4
		D.immigrans	0.44359	82	1			D.pseudoobscura	0.294466	28	0
		D.macrospina	0.431707	80	1			D.buzzatii	0.355385	32	0
		D.malerkotliana	0.845238	31	1			D.dunni	0.319048	16	0
		D.mauritiana	0.496997	61	1			D.erecta	0.219048	15	0
		D.melanogaster	0.496997	67	2			D.ficusphila	0	6	0
		D.mercatorum	0.535484	54	1			D.malerkotliana	0.286232	29	1
		D.mojavensis baja	0.502016	48	0			D.eugracilis	0.245455	11	0
		D.mojavensis mojavensis	0.678333	29	0			D.funebris	0.254623	56	1
		D.mojavensis sonorensis	0.797619	21	0			D.mauritiana	0.319048	23	0
		D.mojavensis wrigleyi	0.678333	28	0			D.gaucha	0.438596	27	0
		D.nannoptera	0.496212	49	1			D.pseudotalamancana	0.236131	57	1
		D.nasuta	0.900585	19	0			D.yakuba	0.285714	17	0
		D.navojoa	0.59127	36	0			D.hamatofila	0.347291	41	1
		D.pallidipennis	0.335106	96	1			D.immigrans	0.363636	39	0
		D.pseudoobscura	0.515873	70	2			D.macrospina	0.373188	36	0
		D.putrida	0.372093	80	1			D.melanica	0.311111	14	0
		D.repleta	0.570769	33	0			D.mojavensis mojavensis	0.343077	42	2
		D.repletoides	0.476529	72	2			D.melanogaster	0.219048	15	0
		D.sechellia	0.496997	57	1			D.mercatorum	0.333333	46	0
		D.simulans	0.437821	65	1			D.mettleri	0.222617	64	0
		D.subobscura	0.495495	63	1			D.mojavensis baja	0.409091	12	0
		D.suzukii	0.900585	23	0			D.mojavensis sonorensis	0.234403	47	0
		D.takahashii	0.900585	19	0			D.mojavensis wrigleyi	0.271021	65	2
		D.testacea	0.900585	19	1			D.nannoptera	0.21123	44	0
		D.yakuba	0.51746	58	1			D.saltans	0.283266	51	1
		D.hydei	0.281385	34	1			D.pallidipennis	0.367521	44	1
		D.americana	0.416667	9	0			D.polychaeta	0.284874	62	1
		D.melanica	0.298246	27	1			D.putrida	0.354167	16	0
		D.mettleri	0.288889	14	0			D.repleta	0.411765	18	0
		D.polychaeta	0.298246	25	1			D.repletoides	0.375	19	0
		D.virilis	0.490476	17	1			D.sechellia	0.245614	21	0
		D.ananassae	0.461593	42	0			D.simulans	0.273333	29	0
		D.nebulosa	0.321429	8	0			D.subobscura	0.219048	15	0
		D.hamatofila	0.490476	24	1			D.testacea	0.294372	24	0
		D.mulleri	0.430556	11	0			D.nasuta	0.125	26	0
		D.willistoni	0.571429	8	0			D.hydei	0.442857	22	1
		D.neocordata	0.212121	12	0			D.navojoa	0.347884	50	2
		D.buzzatii	0.371324	20	0			D.virilis	0.183908	37	0
		D.eugracilis	0.454791	41	0			D.takahashii	0.3	13	0
		D.gaucha	0.285714	8	0			D.willistoni	0.333333	7	0
		D.pseudotalamancana	0.166667	3	0			D.suzukii	0.35	5	0
		D.saltans	0.375	10	0			Total		1559	24
		D.sturtevanti	0.411111	10	0
		Total		2076	29
