# Supplementary material for: Large-scale characterization of sex pheromone communication systems in Drosophila
Source: Nat Commun. 2021 Jul 6;12:4165. doi: 10.1038/s41467-021-24395-z (PMC8260797; doi:10.1038/s41467-021-24395-z)
Supplement: Supplementary file 10 — Supplementary Data 6 [file 41467_2021_24395_MOESM10_ESM.xlsx]

## Sheet: Sheet1
		at1									at4
		Chemical	BestModelAIC	EstimateAIC	PValAIC	BestModelBIC	EstimateBIC	PValBIC			Chemical	BestModelAIC	EstimateAIC	PValAIC	BestModelBIC	EstimateBIC	PValBIC
		C1	ML_delta	786.924	0.920442	ML_delta	786.924	0.920442			C1	ML_delta	-1070.88	0.947088	ML_delta	-1070.88	0.947088
		C2	ML_kappa_ML_delta	1595	4.4365e-08	ML_kappa_ML_delta	1595	4.4365e-08			C2	ML_kappa_ML_delta	10.5236	0.957746	ML_kappa_ML_delta	10.5236	0.957746
		C3	ML_kappa	3934.25	0.111275	ML_kappa	3934.25	0.111275			C3	ML_kappa	-216.856	0.906702	ML_kappa	-216.856	0.906702
		C4	ML_kappa_ML_lambda_ML_delta	-2553.03	0.787965	ML_kappa_ML_lambda_ML_delta	-2553.03	0.787965			C4	ML_kappa_ML_lambda_ML_delta	12031.9	0.0142888	ML_kappa_ML_lambda_ML_delta	12031.9	0.0142888
		C6	ML_kappa_ML_delta	-75.0216	0.535216	ML_kappa_ML_delta	-75.0216	0.535216			C6	ML_kappa_ML_delta	-7.22725	0.980282	ML_kappa_ML_delta	-7.22725	0.980282
		C7	ML_kappa	14.6898	0.707754	ML_kappa	14.6898	0.707754			C7	ML_kappa	154.785	0.826772	ML_kappa	154.785	0.826772
		C8	ML_kappa_ML_lambda_ML_delta	-1556.33	0.371208	ML_kappa_ML_lambda_ML_delta	-1556.33	0.371208			C8	ML_kappa_ML_lambda_ML_delta	183.021	0.847369	ML_kappa_ML_lambda_ML_delta	183.021	0.847369
		C9	ML_kappa_ML_lambda_ML_delta	-151.585	0.984908	ML_kappa_ML_lambda_ML_delta	-151.585	0.984908			C9	ML_kappa_ML_lambda_ML_delta	-204.57	0.922426	ML_kappa_ML_lambda_ML_delta	-204.57	0.922426
		C10	ML_kappa_ML_delta	78.1695	0.793965	ML_kappa_ML_delta	78.1695	0.793965			C10	ML_kappa_ML_delta	-8.12997	0.975251	ML_kappa_ML_delta	-8.12997	0.975251
		C11	ML_kappa_ML_lambda_ML_delta	-1674.8	0.514375	ML_kappa_ML_lambda_ML_delta	-1674.8	0.514375			C11	ML_kappa_ML_lambda_ML_delta	121.078	0.846636	ML_kappa_ML_lambda_ML_delta	121.078	0.846636
		C14	ML_kappa_ML_delta	404.804	0.0030018	ML_kappa_ML_delta	404.804	0.0030018			C14	ML_kappa_ML_delta	31.1853	0.768444	ML_kappa_ML_delta	31.1853	0.768444
		C21	ML_lambda_ML_delta	-0.863892	0.998474	ML_lambda_ML_delta	-0.863892	0.998474			C21	ML_kappa_ML_delta	1099.16	1.08802e-13	ML_kappa_ML_delta	1099.16	1.08802e-13
		C22	ML_kappa_ML_lambda_ML_delta	-135.727	0.960769	ML_kappa_ML_lambda_ML_delta	-135.727	0.960769			C22	ML_kappa_ML_lambda_ML_delta	-73.3624	0.93482	ML_kappa_ML_lambda_ML_delta	-73.3624	0.93482
		C34	ML_kappa_ML_delta	-175.222	0.624072	ML_kappa_ML_delta	-175.222	0.624072			C34	ML_kappa_ML_delta	135.547	0.000801137	ML_kappa_ML_delta	135.547	0.000801137

## Sheet: Sheet2
		Sp1	Sp2		Correlation between chemicals and at1 responses in the sister species							Correlation between chemicals and at4 responses in the sister species
		D.moj.sonorensis	D.moj.baja			Chem	Coef	P	FDR				Chem	Coef	P	FDR
		D.moj.wrigleyi	D.moj.mojavensis			C1	2.47736e-06	0.735621	0.958515				C1	-2.34215e-06	0.520845	0.93027
		D.mercatorum	D.repleta			C2	4.12216e-06	0.643136	0.958515				C2	-4.03962e-06	0.829408	0.93027
		D.mettleri	D.hydei			C3	1.35399e-05	0.462693	0.925385				C3	7.89438e-06	0.463835	0.93027
		D.americana	D.virilis			C4	-0.000153207	0.146694	0.870679				C4	-7.85103e-05	0.477911	0.93027
		D.melanica	D.robusta			C6	6.30921e-05	0.90264	0.958515				C6	3.88482e-05	0.93027	0.93027
		D.dunni	D.pallidipennis			C7	8.87079e-05	0.342385	0.88279				C7	1.70593e-05	0.906463	0.93027
		D.testacea	D.putrida			C8	4.94783e-06	0.847774	0.958515				C8	-0.00014557	0.0020517	0.0287238
		D.immigrans	D.hypocausta			C9	1.28073e-06	0.798853	0.958515				C9	-1.68034e-06	0.851095	0.93027
		D.simulans	D.mauritiana			C10	6.96537e-05	0.0247721	0.34681				C10	2.26007e-06	0.912392	0.93027
		D.yakuba	D.erecta			C11	1.04078e-06	0.958515	0.958515				C11	-5.62216e-05	0.206767	0.93027
		D.suzukii	D.takahashii			C14	-6.53635e-05	0.378339	0.88279				C14	3.18949e-05	0.662598	0.93027
		D.malerkotliana	D.ananassae			C21	-0.000156047	0.186574	0.870679				C21	0.000426006	0.00978756	0.0685129
		D.pseudoobscura	D.affinis			C22	1.05514e-06	0.949003	0.958515				C22	-1.15824e-05	0.615492	0.93027
		D.willistoni	D.nebulosa			C34	-1.975e-05	0.349841	0.88279				C34	-2.85811e-05	0.485099	0.93027
		D.neocordata	D.saltans
