# Supplementary material for: Large-scale characterization of sex pheromone communication systems in Drosophila
Source: Nat Commun. 2021 Jul 6;12:4165. doi: 10.1038/s41467-021-24395-z (PMC8260797; doi:10.1038/s41467-021-24395-z)
Supplement: Supplementary file 11 — Supplementary Data 7 [file 41467_2021_24395_MOESM11_ESM.xlsx]

## Sheet: Table S7
				🖤	induce female receptivity										⏀	reduce female's attractiveness										⏀	reduce female's attractiveness
																																							⏀	reduce female's attractiveness
		Sp.	Compound	Ph.	DCM		Chi						Sp.	Compound	Ph.	DCM		Chi						Sp.	Compound	Ph.	DCM		Chi							Drosophila sp.	Ph.	Ph.	DCM	Totoal	Chi
	1	D.moj_wrig	rac-(Z)-10-Heptadecen-2-yl acetate	76	32	108	0.0022	**	🖤			1	D.moj_wrig	rac-(Z)-10-Heptadecen-2-yl acetate	48	64	112	0.2838	ns				1	D.moj_wrig	(Z)-11-Octadecen-1-yl acetate	16	41	57	0.0217	*	⏀					D.moj_wrig	(E)-7-Tetradecene	16	41	57	0.021	*	⏀
	2	D.moj_wrig	rac-2-Heptadecyl acetate	60	36	96	0.0809	ns				2	D.moj_wrig	rac-2-Heptadecyl acetate	32	44	76	0.3289	ns																	D.moj_moj	(Z)-9-Tricosene	13	43	56	0.0057	**	⏀
	3	D.moj_moj	rac-(Z)-10-Heptadecen-2-yl acetate	44	12	56	0.0016	**	🖤			3	D.moj_moj	rac-(Z)-10-Heptadecen-2-yl acetate	36	48	84	0.3533	ns				3	D.moj_moj	(Z)-11-Octadecen-1-yl acetate	9	53	62	<0.0001	****	⏀					D.arizona	R-(Z)-10-Heptadecen-2-yl acetate	21	53	74	0.0112	*	⏀
	4	D.moj_moj	rac-2-Heptadecyl acetate	40	24	64	0.154	ns				4	D.moj_moj	rac-2-Heptadecyl acetate	52	52	104	>0.9999	ns																	D.navojoa	(Z)-9-Tricosene	8	32	40	0.0093	**	⏀
	5	D.arizona	rac-2-Tridecyl acetate	36	20	56	0.1266	ns				5	D.arizona	rac-2-Tridecyl acetate	0	36	36	<0.0001	***	⏀			5	D.arizona	(Z)-11-Octadecen-1-yl acetate	7	49	56	<0.0001	****	⏀					D.nannoptera	2-Pentadecanone	12	52	64	0.0002	***	⏀
	6	D.navojoa	rac-2-Pentadecyl acetate	36	32	68	0.7315	ns				6	D.navojoa	rac-2-Pentadecyl acetate	28	60	88	0.0142	*	⏀																D.pseudotalacanmana	2-Heptadecanone	15	40	55	0.0185	*	⏀
	7	D.navojoa	rac-2-Heptadecyl acetate	32	36	68	0.7315	ns				7	D.navojoa	rac-2-Heptadecyl acetate	20	52	72	0.0062	**	⏀			7	D.navojoa	(Z)-11-Octadecen-1-yl acetate	13	52	65	0.0005	***	⏀					D.busckii	(Z)-11-Hexadecen-1-yl acetate	18	44	62	0.0394	*	⏀
	8	D.mulleri	rac-2-Tridecyl acetate	44	40	84	0.7576	ns															8	D.mulleri	(Z)-11-Octadecen-1-yl acetate	38	30	68	0.607	v						D.sturtevanti	(E)-ß-Farnesene	32	46	78	0.335	ns
	9	D.hamatofila	(Z)-10-Heptadecen-2-one	16	24	40	0.3687	ns
	10	D.mercatorum	(Z)-10-Heptadecen-2-one	32	20	52	0.2362	ns															10	D.mercatorum	(Z)-11-Octadecen-1-yl acetate	31	37	68	0.7315	ns
	11	D.hydei	2-Tridecanone	20	20	40	>0.9999	ns				11	D.hydei	2-Tridecanone	76	36	112	0.0066	**
	12	D.hydei	All-trans-Geranylgeraniol	36	40	76	0.7455	ns
	13	D.bromalia	(Z)-10-Heptadecen-2-one	40	24	64	0.154	ns															13	D.bromalia	(Z)-11-Octadecen-1-yl acetate	24	36	60	0.359	ns
	14	D.nannoptera	2-Pentadecanone	4	64	68	<0.0001	***				14	D.nannoptera	2-Pentadecanone	4	40	44	<0.0001	***	⏀			14	D.nannoptera	(Z)-11-Octadecen-1-yl acetate	10	54	64	<0.0001	****	⏀
	15	D.pseudotalacanmana	2-Heptadecanone	8	36	44	0.0016	**															15	D.pseudotalacanmana	(Z)-11-Octadecen-1-yl acetate	12	45	57	0.0017	**	⏀
	16	D.virilis	(Z)-10-Heneicosene	44	60	104	0.2658	ns				16	D.virilis	(Z)-10-Heneicosene	32	68	100	0.0097	**	⏀			16	D.virilis	(Z)-11-Octadecen-1-yl acetate	21	40	61	0.101	ns
	17	D.melanica	1-Pentadecene	40	32	72	0.5043	ns				17	D.melanica	1-Pentadecene	32	48	80	0.2036	ns
	18	D.polychaeta	Farnesyl acetate	40	36	76	0.7455	ns
	19	D.polychaeta	rac-2-Heptyl butanoate	52	36	88	0.2259	ns
	20	D.repletoides	(Z)-11-Octadecen-1-yl acetate	76	28	104	0.0006	***	🖤			20	D.repletoides	(Z)-11-Octadecen-1-yl acetate	12	36	48	0.0114	*	⏀
	21	D.repletoides	(Z)-11-Eicosen-1-yl acetate	68	24	92	0.0008	***	🖤			21	D.repletoides	(Z)-11-Eicosen-1-yl acetate	28	24	52	0.6947	ns
	22	D.dunni	(Z)-11-Octadecen-1-yl acetate	12	8	20	0.525	ns				22	D.dunni	(Z)-11-Octadecen-1-yl acetate	12	8	20	0.525	ns
	23	D.pallidipennis	(Z)-11-Octadecen-1-yl acetate	8	24	32	0.0389	*				23	D.pallidipennis	(Z)-11-Octadecen-1-yl acetate	20	44	64	0.0308	*	⏀
	24	D.pallidipennis	(Z)-10-Heptadecen-2-one	40	16	56	0.0202	*	🖤
	25	D.testacea	(Z)-11-Octadecen-1-yl acetate	16	8	24	0.2416	ns				25	D.testacea	(Z)-11-Octadecen-1-yl acetate	24	60	84	0.0045	**	⏀
	26	D.putrida	(Z)-11-Octadecen-1-yl acetate	40	16	56	0.0202	*				26	D.putrida	(Z)-11-Octadecen-1-yl acetate	12	28	40	0.0679	ns
	27	D.macrospina	(Z)-11-Octadecen-1-yl acetate	4	20	24	0.0143	*				27	D.macrospina	(Z)-11-Octadecen-1-yl acetate	16	24	40	0.3687	ns
	28	D.immigrans	(Z)-11-Octadecen-1-yl acetate	0	44	44	<0.0001	***				28	D.immigrans	(Z)-11-Octadecen-1-yl acetate	12	44	56	0.0016	**	⏀
	29	D.hypocausta	(Z)-11-Octadecen-1-yl acetate	20	21	41	0.9126	ns				29	D.hypocausta	(Z)-11-Octadecen-1-yl acetate	21	32	53	0.285	ns
	30	D.funebris	(Z)-11-Octadecen-1-yl acetate	36	8	44	0.0016	**	🖤			30	D.funebris	(Z)-11-Octadecen-1-yl acetate	28	20	48	0.4126	ns
	31	D.funebris	(Z)-11-Hexadecen-1-yl acetate	32	0	32	<0.0001	***	🖤
	32	D.busckii	rac-2-Tridecyl acetate	36	16	52	0.0457	*	🖤			32	D.busckii	rac-2-Tridecyl acetate	32	32	64	>0.9999	ns				32	D.busckii	(Z)-11-Octadecen-1-yl acetate	12	40	52	0.0077	**	⏀
	33	D.busckii	rac-2-Pentadecyl acetate	40	16	56	0.0202	*	🖤			33	D.busckii	rac-2-Pentadecyl acetate	52	28	80	0.055	ns
	34	D.simulans	(Z)-11-Octadecen-1-yl acetate	48	44	92	0.768	ns				34	D.simulans	(Z)-11-Octadecen-1-yl acetate	20	43	63	0.0379	*	⏀
	35	D.mauritiana	(Z)-11-Octadecen-1-yl acetate	24	48	72	0.0425	*				35	D.mauritiana	(Z)-11-Octadecen-1-yl acetate	40	52	92	0.3753	ns
	36	D.sechellia	(Z)-11-Octadecen-1-yl acetate	20	32	52	0.2362	ns				36	D.sechellia	(Z)-11-Octadecen-1-yl acetate	20	28	48	0.4126	ns
	37	D.melanogaster	(Z)-11-Octadecen-1-yl acetate	48	32	80	0.2036	ns				37	D.melanogaster	(Z)-11-Octadecen-1-yl acetate	20	44	64	0.0308	*	⏀
	38	D.yakuba	(Z)-11-Octadecen-1-yl acetate	44	36	80	0.5266	ns				38	D.yakuba	(Z)-11-Octadecen-1-yl acetate	4	28	32	0.0012	**	⏀
	39	D.erecta	(Z)-11-Octadecen-1-yl acetate	32	40	72	0.5043	ns				39	D.erecta	(Z)-11-Octadecen-1-yl acetate	4	12	16	0.1441	ns
	40	D.malerkotlonia	(Z)-11-Eicosen-1-yl acetate	28	20	48	0.4126	ns				40	D.malerkotlonia	(Z)-11-Eicosen-1-yl acetate	68	40	108	0.0547	ns				40	D.malerkotlonia	(Z)-11-Octadecen-1-yl acetate	41	35	76	0.7455	ns
	41	D.pseudoobscura	(Z)-11-Octadecen-1-yl acetate	28	28	56	>0.9999	ns				41	D.pseudoobscura	(Z)-11-Octadecen-1-yl acetate	32	60	92	0.0368	*	⏀
	42	D.pseudoobscura	(Z)-11-Eicosen-1-yl acetate	44	36	80	0.5266	ns
	43	D.affinis	(Z)-11-Octadecen-1-yl acetate	28	28	56	>0.9999	ns				43	D.affinis	(Z)-11-Octadecen-1-yl acetate	12	44	56	0.0016	**	⏀
	44	D.subobscura	(Z)-11-Octadecen-1-yl acetate	20	24	44	0.6695	ns				44	D.subobscura	(Z)-11-Octadecen-1-yl acetate	0	32	32	<0.0001	***	⏀
	45	D.saltans	(E)-ß-Farnesene	60	8	68	<0.0001	***	🖤
	46	D.sturtevanti	(E)-ß-Farnesene	40	20	60	0.0641	ns															46	D.sturtevanti	(Z)-11-Octadecen-1-yl acetate	20	54	74	0.0066	**	⏀
