# Supplementary material for: Large-scale characterization of sex pheromone communication systems in Drosophila
Source: Nat Commun. 2021 Jul 6;12:4165. doi: 10.1038/s41467-021-24395-z (PMC8260797; doi:10.1038/s41467-021-24395-z)
Supplement: Supplementary file 12 — Supplementary Data 8 [file 41467_2021_24395_MOESM12_ESM.txt]

#NEXUS
begin trees;
	tree tree_1 = [&R] ((D.acutilabella:0.020229,D.arawakana:0.018084):0.006276,D.dunni:0.019548):0.032266;
end;
