# Supplementary material for: Large-scale characterization of sex pheromone communication systems in Drosophila
Source: Nat Commun. 2021 Jul 6;12:4165. doi: 10.1038/s41467-021-24395-z (PMC8260797; doi:10.1038/s41467-021-24395-z)
Supplement: Supplementary file 13 — Supplementary Data 9 [file 41467_2021_24395_MOESM13_ESM.txt]

#NEXUS
begin trees;
	tree tree_1 = [&R] (((D.albomicans:0.00624,D.nasuta:0.00491):0.004052,D.sulfurigaster:0.009426):0.038273,(D.immigrans:0.039833,D.hypocausta:0.041146):0.008653):0.032051;
end;
