# Supplementary material for: Large-scale characterization of sex pheromone communication systems in Drosophila
Source: Nat Commun. 2021 Jul 6;12:4165. doi: 10.1038/s41467-021-24395-z (PMC8260797; doi:10.1038/s41467-021-24395-z)
Supplement: Supplementary file 14 — Supplementary Data 10 [file 41467_2021_24395_MOESM14_ESM.txt]

#NEXUS
begin trees;
	tree tree_1 = [&R] (((D.paramelanica:0.00989,D.melanica:0.006854):0.001868,D.euronotus:0.0084):0.015166,D.micromelanica:0.01831):0.019725;
end;
