# Supplementary material for: Large-scale characterization of sex pheromone communication systems in Drosophila
Source: Nat Commun. 2021 Jul 6;12:4165. doi: 10.1038/s41467-021-24395-z (PMC8260797; doi:10.1038/s41467-021-24395-z)
Supplement: Supplementary file 15 — Supplementary Data 11 [file 41467_2021_24395_MOESM15_ESM.txt]

#NEXUS
begin trees;
	tree tree_1 = [&R] ((((((((((D.simulans:0.004702,D.mauritiana:0.004806):8.24E-4,D.sechellia:0.026224):0.005351,D.melanogaster:0.014904):0.012422,((D.yakuba:0.005916,D.santomea:0.005665):0.014448,D.erecta:0.017926):0.006103):0.035432,D.eugracilis:0.077794):0.008277,((D.suzukii:0.024783,D.biarmipes:0.024754):0.021143,D.takahashii:0.077474):0.008215):0.00848,(D.fuyamai:0.037881,D.elegans:0.031576):0.025555):0.006291,D.ficusphila:0.062151):0.027583,((((D.tsacasi:0.021008,D.greeni:0.020475):0.007442,(D.birchii:0.03234,D.serrata:0.034609):0.004412):0.004309,D.kikkawai:0.029054):0.015598,(((D.asahinai:0.00584,D.lacteicornis:0.006056):0.001971,D.rufa:0.004826):0.011683,(D.triauraria:0.007741,D.auraria:0.009217):0.010603):0.012629):0.033234):0.018078,((D.malerkotliana:0.009248,D.bipectinata:0.007826):0.023376,D.ananassae:0.033877):0.082953):0.049732;
end;
