# Supplementary material for: Large-scale characterization of sex pheromone communication systems in Drosophila
Source: Nat Commun. 2021 Jul 6;12:4165. doi: 10.1038/s41467-021-24395-z (PMC8260797; doi:10.1038/s41467-021-24395-z)
Supplement: Supplementary file 16 — Supplementary Data 12 [file 41467_2021_24395_MOESM16_ESM.txt]

#NEXUS
begin trees;
	tree tree_1 = [&R] ((((D.persimilis:0.02565,D.pseudoobscura:0.003774):0.017894,(D.affinis:0.015816,D.azteca:0.013597):0.01567):0.059274,((D.guanche:0.068218,D.subobscura:0.011943):0.020649,(D.imaii:0.011008,D.bifasciata:0.009864):0.017783):0.006187):0.058705):0.048994;
end;
