# Supplementary material for: Large-scale characterization of sex pheromone communication systems in Drosophila
Source: Nat Commun. 2021 Jul 6;12:4165. doi: 10.1038/s41467-021-24395-z (PMC8260797; doi:10.1038/s41467-021-24395-z)
Supplement: Supplementary file 18 — Supplementary Data 14 [file 41467_2021_24395_MOESM18_ESM.txt]

#NEXUS
begin trees;
	tree tree_1 = [&R] ((((((D.emarginata:0.029853,D.neocordata:0.038342):0.005753,D.saltans:0.031081):0.012591,D.sturtevanti:0.040267):0.02797):0.137166):0.020374):0.034377;
end;
