# Supplementary material for: Large-scale characterization of sex pheromone communication systems in Drosophila
Source: Nat Commun. 2021 Jul 6;12:4165. doi: 10.1038/s41467-021-24395-z (PMC8260797; doi:10.1038/s41467-021-24395-z)
Supplement: Supplementary file 19 — Supplementary Data 15 [file 41467_2021_24395_MOESM19_ESM.txt]

#NEXUS
begin trees;
	tree tree_1 = [&R](((((D.americana:0.015323,D.lummei:0.008073):0.002576,D.virilis:0.012931):0.006714,D.littoralis:0.015963):0.004407,D.montana:0.017743):0.035509):0.011931;
end;
