# Supplementary material for: Large-scale characterization of sex pheromone communication systems in Drosophila
Source: Nat Commun. 2021 Jul 6;12:4165. doi: 10.1038/s41467-021-24395-z (PMC8260797; doi:10.1038/s41467-021-24395-z)
Supplement: Supplementary file 20 — Supplementary Data 16 [file 41467_2021_24395_MOESM20_ESM.txt]

#NEXUS
begin trees;
	tree tree_1 = [&R] ((((D.paulistorum:0.00201,D.sucinea:0.002829):0.007857,D.equinoxialis:0.014055):0.004976,D.willistoni:0.011567):0.03648,D.nebulosa:0.047989):0.016448;
end;
